# Supplementary material for: Comprehensive Analysis of CDR3 Sequences in Gluten-Specific T-Cell Receptors Reveals a Dominant R-Motif and Several New Minor Motifs
Source: Front Immunol. 2021 Apr 13;12:639672. doi: 10.3389/fimmu.2021.639672 (PMC8076556; doi:10.3389/fimmu.2021.639672)
Supplement: Supplementary file 2 [file DataSheet_2.xlsx]

## Sheet: Table S1
Table S1. Overview and relevant information of clonotypes and cells for each of the 50 patients included in the study.
Patient ID	Clonotypes	Cells	Dual TRA productive	Dual TRB productive	Dual TRA unproductive	Dual TRB unproductive	Tissues	Gut clonotypes	Blood clonotypes	Gut cells	Blood cells	TCL clonotypes	TCL cells	Ex vivo cells	Disease status	Publication	Raw data archive
CD1368	200	317	28	1	45	7	2	118	114	156	161	0	0	317	UCeD/TCeD	JCI, 2018	SRP102399
CD114	186	342	36	5	55	14	2	23	174	33	309	0	0	342	TCeD	JCI, 2018	SRP102399
CD1300	179	419	24	13	82	9	2	80	146	137	282	0	0	419	Challenged	JCI, 2018	SRP102402
CD412	135	251	34	4	43	11	2	45	104	87	164	25	52	199	UCeD/TCeD	JCI, 2018| JBC,2019	SRP102399
CD1375	132	259	28	2	46	10	2	72	78	89	170	0	0	259	UCeD/TCeD	JCI, 2018	SRP102399
CD1340	124	275	35	0	41	22	2	88	61	150	125	0	0	275	Challenged	JCI, 2018	SRP102402
CD1295	124	228	15	2	49	8	2	55	91	82	146	0	0	228	Challenged	JCI, 2018	SRP102402
CD1299	121	325	12	5	35	18	2	56	81	105	220	0	0	325	Challenged	JCI, 2018	SRP102402
CD1268	119	236	12	1	54	15	2	37	100	48	188	0	0	236	UCeD/TCeD	JCI, 2018	SRP102399
CD442	119	281	46	6	48	10	2	68	68	105	176	0	0	281	Challenged	JCI, 2018	SRP102402
CD1342	115	177	14	3	35	4	2	82	48	100	77	0	0	177	Challenged	JCI, 2018	SRP102402
CD1237	98	273	8	8	44	6	2	83	36	181	92	0	0	273	UCeD/TCeD	JCI, 2018	SRP102399
CD1174	94	169	5	5	37	6	2	71	29	133	36	24	63	106	UCeD/TCeD	JBC,2019, unpublished	EGAS00001003245|EGAS00001005047
CD1298	84	123	9	0	20	8	2	55	37	74	49	0	0	123	Challenged	Unpublished	EGAS00001005047
CD1283	79	123	26	0	20	5	2	24	64	25	98	0	0	123	UCeD/TCeD	JCI, 2018	SRP102399
CD436	72	160	20	4	26	8	2	25	55	68	92	25	68	92	TCeD	JCI, 2018| JBC,2019	SRP102399
CD1178	65	144	6	0	30	13	2	51	25	104	40	17	35	109	UCeD/TCeD/Challenged	JBC,2019, unpublished	EGAS00001003245|EGAS00001005047
CD1245	64	93	1	1	12	2	2	25	45	27	66	0	0	93	TCeD	Unpublished	EGAS00001005047
CD1339	64	211	13	0	30	9	2	44	37	114	97	0	0	211	Challenged	JCI, 2018	SRP102402
CD1188	61	77	5	3	12	6	1	61	0	77	0	0	0	77	UCeD/TCeD	Unpublished	EGAS00001005047
CD1394	60	81	5	1	14	3	1	63	0	81	0	0	0	81	UCeD	Unpublished	EGAS00001005047
CD364	58	151	14	0	44	5	2	42	21	127	24	21	81	70	TCeD	JCI, 2018| JBC,2019	SRP102399
CD373	58	140	12	10	18	6	2	19	48	69	71	9	50	90	TCeD	JCI, 2018| JBC,2019	SRP102399
CD1186	56	68	4	3	8	3	1	56	0	68	0	0	0	68	UCeD	Unpublished	EGAS00001005047
CD1436	49	66	3	3	7	2	1	49	0	66	0	0	0	66	UCeD	JBC,2019	EGAS00001003245
CD1325	44	58	5	1	11	1	1	0	44	0	58	0	0	58	UCeD	Unpublished	EGAS00001005047
CD1435	34	50	16	2	5	0	1	34	0	50	0	0	0	50	UCeD	JBC,2019	EGAS00001003245
CD1326	28	36	5	0	7	1	2	20	10	22	14	0	0	36	UCeD	Unpublished	EGAS00001005047
CD1421	28	36	5	1	5	2	1	28	0	36	0	0	0	36	UCeD	JBC,2019	EGAS00001003245
CD1439	26	32	8	0	1	0	1	26	0	32	0	0	0	32	UCeD	JBC,2019	EGAS00001003245
CD1416	25	33	1	0	4	1	1	25	0	33	0	0	0	33	UCeD	JBC,2019	EGAS00001003245
CD1404	22	27	0	0	7	0	1	22	0	27	0	0	0	27	TCeD	JBC,2019	EGAS00001003245
CD496	21	273	9	0	83	28	1	21	0	273	0	21	273	0	TCeD	Unpublished	EGAS00001005047
CD421	20	339	4	0	36	9	1	20	0	339	0	20	339	0	TCeD	Unpublished	EGAS00001005047
CD432	17	191	47	0	20	12	1	17	0	191	0	17	191	0	TCeD	Unpublished	EGAS00001005047
CD437	17	180	2	0	103	1	1	17	0	180	0	17	180	0	TCeD	Unpublished	EGAS00001005047
CD1195	16	26	2	1	4	1	1	16	0	26	0	0	0	26	TCeD	Unpublished	EGAS00001005047
CD1423	16	17	1	0	1	1	1	17	0	17	0	0	0	17	UCeD	Unpublished	EGAS00001005047
CD1411	16	16	3	1	2	0	1	16	0	16	0	0	0	16	TCeD	JBC,2019	EGAS00001003245
CD1197	12	14	0	2	0	1	1	12	0	14	0	0	0	14	UCeD	Unpublished	EGAS00001005047
CD1414	10	13	0	0	3	1	1	10	0	13	0	0	0	13	UCeD	JBC,2019	EGAS00001003245
CD1191	9	10	3	0	2	1	1	9	0	10	0	0	0	10	TCeD	Unpublished	EGAS00001005047
CD1391	8	9	2	0	2	0	1	8	0	9	0	0	0	9	UCeD	JBC,2019	EGAS00001003245
CD1181	7	8	1	0	1	0	1	7	0	8	0	0	0	8	UCeD/TCeD	Unpublished	EGAS00001005047
CD1203	6	7	0	0	1	0	1	6	0	7	0	0	0	7	TCeD	Unpublished	EGAS00001005047
CD1412	6	6	1	0	1	0	1	6	0	6	0	0	0	6	UCeD	JBC,2019	EGAS00001003245
CD465	5	247	73	0	7	1	1	5	0	247	0	5	247	0	TCeD	Unpublished	EGAS00001005047
CD1392	5	6	0	0	3	0	1	0	5	0	6	0	0	6	UCeD	JBC,2019	EGAS00001003245
CD1396	3	3	0	0	0	0	1	3	0	3	0	0	0	3	UCeD	JBC,2019	EGAS00001003245
CD1306	1	1	0	0	0	0	1	1	0	1	0	0	0	1	TCeD	JBC,2019	EGAS00001003245
Total	2918	6627	603	88	1164	271		1738	1521	3866	2761	201	1579	5048
Frequency dual sequences (average)			9.09914	1.3279	17.5645	4.08933
Frequency dual sequences (median)			6.94801	0.157729	16.0995	3.52953

## Sheet: Table S2
	Table S2. The number of T cell clonotypes obtained from T cells isolated using different tetramer combinations
	Peptide in HLA-DQ2.5 tetramers	Peptide sequence*	Number of clonotypes
	DQ2.5-glia-α1a	QLQPFPQPELPY	183
	DQ2.5-glia-ω1	PQQPFPQPEQPFP	129
	DQ2.5-glia-α2	PQPELPYPQPE	94
	DQ2.5-glia-ω2	FPQPEQPFPWQP	27
	Tetramer mix of DQ2.5-glia-α1a and DQ2.5-glia-α2		58
	Tetramer mix of DQ2.5-glia-α1a and DQ2.5-glia-ω1		10
	Tetramer mix of DQ2.5-glia-ω1 and DQ2.5-glia-ω2		59
	Tetramer mix of DQ2.5-glia-α2 and DQ2.5-glia-ω2		21
	Tetramer mix of DQ2.5-glia-α1a, DQ2.5-glia-α2, DQ2.5-glia-ω1 and DQ2.5-glia-ω2		2398
	Total clonotypes		2979
	Total unique clonotypes**		2918
	*The 9-mer peptide binding register is shown in bold.
	**The total number of unique clonotypes is lower that the total number of clonotypes isolated for different tetramer mixes (n = 2979) as sister clones isolated with both individual or mix of two or more tetramers were collapsed into same T cell clonotype.

## Sheet: Table S3
Table S3. Information on the gluten-specific T cell clones used in the study
Clonotype ID	Patient ID*	Gluten status	Tissue	TCC ID	Total clone size	TCC size	Epitope selection tetramer	Epitope specificity	TRAV	TRAJ	CDR3α	TRBV	TRBD	TRBJ	CDR3β	Dual V-gene	Dual D-gene	Dual J-gene	CDR3
2021740	CD737	Day 6	Blood	TCC737P.A.11	16	11	DQ2.5-glia-ω2	DQ2.5-glia-α2|DQ2.5-glia-ω2	TRAV4	TRAJ10	LVGGELTGGGNKLT	TRBV30	TRBD1	TRBJ2-1	PWGDPLQPTITI	TRBV3-2	TRBD2	TRBJ2-6	ASSQDTGNWGQRPD
2021740	CD737	Day 6	Blood	TCC737P.A.33	16	11	DQ2.5-glia-ω2	DQ2.5-glia-α2|DQ2.5-glia-ω2	TRAV4	TRAJ10	LVGGELTGGGNKLT	TRBV30	TRBD1	TRBJ2-1	PWGDPLQPTITI	TRBV3-2	TRBD2	TRBJ2-6	ASSQDTGNWGQRPD
2021740	CD737	Day 6	Blood	TCC737P.A.34	16	11	DQ2.5-glia-ω2	DQ2.5-glia-α2|DQ2.5-glia-ω2	TRAV4	TRAJ10	LVGGELTGGGNKLT	TRBV30	TRBD1	TRBJ2-1	PWGDPLQPTITI	TRBV3-2	TRBD2	TRBJ2-6	ASSQDTGNWGQRPD
2021740	CD737	Day 6	Blood	TCC737P.A.37	16	11	DQ2.5-glia-ω2	DQ2.5-glia-α2|DQ2.5-glia-ω2	TRAV4	TRAJ10	LVGGELTGGGNKLT	TRBV30	TRBD1	TRBJ2-1	PWGDPLQPTITI
2021740	CD737	Day 6	Blood	TCC737P.A.38	16	11	DQ2.5-glia-ω2	DQ2.5-glia-α2|DQ2.5-glia-ω2	TRAV4	TRAJ10	LVGGELTGGGNKLT	TRBV30	TRBD1	TRBJ2-1	PWGDPLQPTITI	TRBV3-2	TRBD2	TRBJ2-6	ASSQDTGNWGQRPD
2021740	CD737	Day 6	Blood	TCC737P.A.40	16	11	DQ2.5-glia-ω2	DQ2.5-glia-α2|DQ2.5-glia-ω2	TRAV4	TRAJ10	LVGGELTGGGNKLT					TRBV3-2	TRBD2	TRBJ2-6	ASSQDTGNWGQRPD
2021740	CD737	Day 6	Blood	TCC737P.A.41	16	11	DQ2.5-glia-ω2	DQ2.5-glia-α2|DQ2.5-glia-ω2	TRAV4	TRAJ10	LVGGELTGGGNKLT					TRBV3-2	TRBD2	TRBJ2-6	ASSQDTGNWGQRPD
2021740	CD737	Day 6	Blood	TCC737P.A.44	16	11	DQ2.5-glia-ω2	DQ2.5-glia-α2|DQ2.5-glia-ω2	TRAV4	TRAJ10	LVGGELTGGGNKLT					TRBV3-2	TRBD2	TRBJ2-6	ASSQDTGNWGQRPD
2021740	CD737	Day 6	Blood	TCC737P.A.47	16	11	DQ2.5-glia-ω2	DQ2.5-glia-α2|DQ2.5-glia-ω2	TRAV4	TRAJ10	LVGGELTGGGNKLT					TRBV3-2	TRBD2	TRBJ2-6	ASSQDTGNWGQRPD
2021740	CD737	Day 6	Blood	TCC737P.A.50	16	11	DQ2.5-glia-ω2	DQ2.5-glia-α2|DQ2.5-glia-ω2	TRAV4	TRAJ10	LVGGELTGGGNKLT	TRBV30	TRBD1	TRBJ2-1	PWGDPLQPTITI	TRBV3-2	TRBD2	TRBJ2-6	ASSQDTGNWGQRPD
2021740	CD737	Day 6	Blood	TCC737P.A.9	16	11	DQ2.5-glia-ω2	DQ2.5-glia-α2|DQ2.5-glia-ω2	TRAV4	TRAJ10	LVGGELTGGGNKLT	TRBV30	TRBD1	TRBJ2-1	PWGDPLQPTITI	TRBV3-2	TRBD2	TRBJ2-6	ASSQDTGNWGQRPD
2018248	CD774	Day 6	Blood	TCC774P.A.1	73	10	DQ2.5-glia-α2|DQ2.5-glia-ω2	DQ2.5-glia-α2|DQ2.5-glia-ω2	TRAV4	TRAJ47	LVGVMEYGNKLV	TRBV6-4		TRBJ2-7	ASVPSHRFDYEQY	TRBV9	TRBD1	TRBJ1-2	ASSAFIQGANYGYT
2018248	CD774	Day 6	Blood	TCC774P.A.10	73	10	DQ2.5-glia-α2|DQ2.5-glia-ω2	DQ2.5-glia-α2|DQ2.5-glia-ω2	TRAV4	TRAJ47	LVGVMEYGNKLV	TRBV6-4		TRBJ2-7	ASVPSHRFDYEQY	TRBV9	TRBD1	TRBJ1-2	ASSAFIQGANYGYT
2018248	CD774	Day 6	Blood	TCC774P.A.11	73	10	DQ2.5-glia-α2|DQ2.5-glia-ω2	DQ2.5-glia-α2|DQ2.5-glia-ω2	TRAV4	TRAJ47	LVGVMEYGNKLV
2018248	CD774	Day 6	Blood	TCC774P.A.13	73	10	DQ2.5-glia-α2|DQ2.5-glia-ω2	DQ2.5-glia-α2|DQ2.5-glia-ω2	TRAV4	TRAJ47	LVGVMEYGNKLV	TRBV6-4		TRBJ2-7	ASVPSHRFDYEQY	TRBV9	TRBD1	TRBJ1-2	ASSAFIQGANYGYT
2018248	CD774	Day 6	Blood	TCC774P.A.14	73	10	DQ2.5-glia-α2|DQ2.5-glia-ω2	DQ2.5-glia-α2|DQ2.5-glia-ω2	TRAV4	TRAJ47	LVGVMEYGNKLV	TRBV6-4		TRBJ2-7	ASVPSHRFDYEQY	TRBV9	TRBD1	TRBJ1-2	ASSAFIQGANYGYT
2018248	CD774	Day 6	Blood	TCC774P.A.2	73	10	DQ2.5-glia-α2|DQ2.5-glia-ω2	DQ2.5-glia-α2|DQ2.5-glia-ω2	TRAV4	TRAJ47	LVGVMEYGNKLV	TRBV6-4		TRBJ2-7	ASVPSHRFDYEQY	TRBV9	TRBD1	TRBJ1-2	ASSAFIQGANYGYT
2018248	CD774	Day 6	Blood	TCC774P.A.3	73	10	DQ2.5-glia-α2|DQ2.5-glia-ω2	DQ2.5-glia-α2|DQ2.5-glia-ω2	TRAV4	TRAJ47	LVGVMEYGNKLV	TRBV6-4		TRBJ2-7	ASVPSHRFDYEQY	TRBV9	TRBD1	TRBJ1-2	ASSAFIQGANYGYT
2018248	CD774	Day 6	Blood	TCC774P.A.6	73	10	DQ2.5-glia-α2|DQ2.5-glia-ω2	DQ2.5-glia-α2|DQ2.5-glia-ω2	TRAV4	TRAJ47	LVGVMEYGNKLV	TRBV6-4		TRBJ2-7	ASVPSHRFDYEQY	TRBV9	TRBD1	TRBJ1-2	ASSAFIQGANYGYT
2018248	CD774	Day 6	Blood	TCC774P.A.8	73	10	DQ2.5-glia-α2|DQ2.5-glia-ω2	DQ2.5-glia-α2|DQ2.5-glia-ω2	TRAV4	TRAJ47	LVGVMEYGNKLV
2018248	CD774	Day 6	Blood	TCC774P.A.9	73	10	DQ2.5-glia-α2|DQ2.5-glia-ω2	DQ2.5-glia-α2|DQ2.5-glia-ω2	TRAV4	TRAJ47	LVGVMEYGNKLV	TRBV6-4		TRBJ2-7	ASVPSHRFDYEQY	TRBV9	TRBD1	TRBJ1-2	ASSAFIQGANYGYT
2020137	CD1030	UCD	Blood	TCC1030.15	10	10	DQ2.5-glia-α2	DQ2.5-glia-α2				TRBV4-1	TRBD2	TRBJ2-5	ASSLLAGGAYQETQY
2020137	CD1030	UCD	Blood	TCC1030.21	10	10	DQ2.5-glia-α2	DQ2.5-glia-α2	TRAV12-3	TRAJ22	ALAGSARQLT	TRBV4-1	TRBD2	TRBJ2-5	ASSLLAGGAYQETQY
2020137	CD1030	UCD	Blood	TCC1030.24	10	10	DQ2.5-glia-α2	DQ2.5-glia-α2	TRAV12-3	TRAJ22	ALAGSARQLT	TRBV4-1	TRBD2	TRBJ2-5	ASSLLAGGAYQETQY
2020137	CD1030	UCD	Blood	TCC1030.25	10	10	DQ2.5-glia-α2	DQ2.5-glia-α2	TRAV12-3	TRAJ22	ALAGSARQLT	TRBV4-1	TRBD2	TRBJ2-5	ASSLLAGGAYQETQY
2020137	CD1030	UCD	Blood	TCC1030.32	10	10	DQ2.5-glia-α2	DQ2.5-glia-α2	TRAV12-3	TRAJ22	ALAGSARQLT	TRBV4-1	TRBD2	TRBJ2-5	ASSLLAGGAYQETQY
2020137	CD1030	UCD	Blood	TCC1030.40	10	10	DQ2.5-glia-α2	DQ2.5-glia-α2	TRAV12-3	TRAJ22	ALAGSARQLT	TRBV4-1	TRBD2	TRBJ2-5	ASSLLAGGAYQETQY
2020137	CD1030	UCD	Blood	TCC1030.44	10	10	DQ2.5-glia-α2	DQ2.5-glia-α2	TRAV12-3	TRAJ22	ALAGSARQLT	TRBV4-1	TRBD2	TRBJ2-5	ASSLLAGGAYQETQY
2020137	CD1030	UCD	Blood	TCC1030.45	10	10	DQ2.5-glia-α2	DQ2.5-glia-α2	TRAV12-3	TRAJ22	ALAGSARQLT	TRBV4-1	TRBD2	TRBJ2-5	ASSLLAGGAYQETQY
2020137	CD1030	UCD	Blood	TCC1030.46	10	10	DQ2.5-glia-α2	DQ2.5-glia-α2	TRAV12-3	TRAJ22	ALAGSARQLT	TRBV4-1	TRBD2	TRBJ2-5	ASSLLAGGAYQETQY
2020137	CD1030	UCD	Blood	TCC1030.50	10	10	DQ2.5-glia-α2	DQ2.5-glia-α2	TRAV12-3	TRAJ22	ALAGSARQLT	TRBV4-1	TRBD2	TRBJ2-5	ASSLLAGGAYQETQY
2021356	CD442	Day 14	Blood	TCC442P.C.12	12	6	DQ2.5-glia-α1a|DQ2.5-glia-α2|DQ2.5-glia-ω1|DQ2.5-glia-ω2	DQ2.5-glia-α2	TRAV26-1	TRAJ42	IRYGGSQGNLI	TRBV7-2	TRBD1	TRBJ2-3	ASSIRVTDTQY
2021356	CD442	Day 14	Blood	TCC442P.C.19	12	6	DQ2.5-glia-α1a|DQ2.5-glia-α2|DQ2.5-glia-ω1|DQ2.5-glia-ω2	DQ2.5-glia-α2	TRAV26-1	TRAJ42	IRYGGSQGNLI	TRBV7-2	TRBD1	TRBJ2-3	ASSIRVTDTQY
2021356	CD442	Day 14	Blood	TCC442P.C.22	12	6	DQ2.5-glia-α1a|DQ2.5-glia-α2|DQ2.5-glia-ω1|DQ2.5-glia-ω2	DQ2.5-glia-α2	TRAV26-1	TRAJ42	IRYGGSQGNLI	TRBV7-2	TRBD1	TRBJ2-3	ASSIRVTDTQY
2021356	CD442	Day 14	Blood	TCC442P.C.26	12	6	DQ2.5-glia-α1a|DQ2.5-glia-α2|DQ2.5-glia-ω1|DQ2.5-glia-ω2	DQ2.5-glia-α2	TRAV26-1	TRAJ42	IRYGGSQGNLI	TRBV7-2	TRBD1	TRBJ2-3	ASSIRVTDTQY
2021356	CD442	Day 14	Blood	TCC442P.C.4	12	6	DQ2.5-glia-α1a|DQ2.5-glia-α2|DQ2.5-glia-ω1|DQ2.5-glia-ω2	DQ2.5-glia-α2	TRAV26-1	TRAJ42	IRYGGSQGNLI	TRBV7-2	TRBD1	TRBJ2-3	ASSIRVTDTQY
2021356	CD442	Day 14	Blood	TCC442P.C.8	12	6	DQ2.5-glia-α1a|DQ2.5-glia-α2|DQ2.5-glia-ω1|DQ2.5-glia-ω2	DQ2.5-glia-α2	TRAV26-1	TRAJ42	IRYGGSQGNLI	TRBV7-2	TRBD1	TRBJ2-3	ASSIRVTDTQY
2022284	CD578	Day 6	Blood	TCC578P.A.12	28	6	DQ2.5-glia-α2	DQ2.5-glia-α2	TRAV9-2	TRAJ34	APRRSYNTDKLI	TRBV11-3	TRBD2	TRBJ2-1	ASSRPRGEQF
2022284	CD578	Day 6	Blood	TCC578P.A.13	28	6	DQ2.5-glia-α2	DQ2.5-glia-α2	TRAV9-2	TRAJ34	APRRSYNTDKLI	TRBV11-3	TRBD2	TRBJ2-1	ASSRPRGEQF
2022284	CD578	Day 6	Blood	TCC578P.A.23	28	6	DQ2.5-glia-α2	DQ2.5-glia-α2	TRAV9-2	TRAJ34	APRRSYNTDKLI	TRBV11-3	TRBD2	TRBJ2-1	ASSRPRGEQF
2022284	CD578	Day 6	Blood	TCC578P.A.27	28	6	DQ2.5-glia-α2	DQ2.5-glia-α2	TRAV9-2	TRAJ34	APRRSYNTDKLI	TRBV11-3	TRBD2	TRBJ2-1	ASSRPRGEQF
2022284	CD578	Day 6	Blood	TCC578P.A.32	28	6	DQ2.5-glia-α2	DQ2.5-glia-α2	TRAV9-2	TRAJ34	APRRSDNTDKLI	TRBV11-3	TRBD2	TRBJ2-1	ASSRPRGEQF
2022284	CD578	Day 6	Blood	TCC578P.A.76	28	6	DQ2.5-glia-α2	DQ2.5-glia-α2	TRAV9-2	TRAJ34	APRRSYNTDKLI	TRBV11-3	TRBD2	TRBJ2-1	ASSRPRGEQF
2021743	CD737	Day 6	Blood	TCC737P.A.53	10	6	DQ2.5-glia-α2	DQ2.5-glia-α2	TRAV4	TRAJ45	LVGGGADGLT	TRBV7-2	TRBD1	TRBJ2-5	ASSLRAWETQY
2021743	CD737	Day 6	Blood	TCC737P.A.60	10	6	DQ2.5-glia-α2	DQ2.5-glia-α2	TRAV9-2	TRAJ56	ALSESGANSKLT	TRBV7-2	TRBD1	TRBJ2-5	ASSLRAWETQY
2021743	CD737	Day 6	Blood	TCC737P.A.62	10	6	DQ2.5-glia-α2	DQ2.5-glia-α2	TRAV9-2	TRAJ56	ALSESGANSKLT	TRBV7-2	TRBD1	TRBJ2-5	ASSLRAWETQY
2021743	CD737	Day 6	Blood	TCC737P.A.66	10	6	DQ2.5-glia-α2	DQ2.5-glia-α2	TRAV9-2	TRAJ56	ALSESGANSKLT	TRBV7-2	TRBD1	TRBJ2-5	ASSLRAWETQY
2021743	CD737	Day 6	Blood	TCC737P.A.73	10	6	DQ2.5-glia-α2	DQ2.5-glia-α2	TRAV9-2	TRAJ56	ALSESGANSKLT	TRBV7-2	TRBD1	TRBJ2-5	ASSLRAWETQY
2021743	CD737	Day 6	Blood	TCC737P.A.74	10	6	DQ2.5-glia-α2	DQ2.5-glia-α2	TRAV9-2	TRAJ56	ALSESGANSKLT	TRBV7-2	TRBD1	TRBJ2-5	ASSLRAWETQY
2021741	CD737	Day 6	Blood	TCC737P.A.54	9	6	DQ2.5-glia-α2	DQ2.5-glia-α2	TRAV8-6	TRAJ15	AVTANQAGTALI	TRBV20-1	TRBD1	TRBJ1-5	SARRQADQPQH
2021741	CD737	Day 6	Blood	TCC737P.A.55	9	6	DQ2.5-glia-α2	DQ2.5-glia-α2	TRAV8-6	TRAJ15	AVTANQAGTALI	TRBV20-1	TRBD1	TRBJ1-5	SARRQADQPQH
2021741	CD737	Day 6	Blood	TCC737P.A.67	9	6	DQ2.5-glia-α2	DQ2.5-glia-α2	TRAV8-6	TRAJ15	AVTANQAGTALI	TRBV20-1	TRBD1	TRBJ1-5	SARRQADQPQH
2021741	CD737	Day 6	Blood	TCC737P.A.69	9	6	DQ2.5-glia-α2	DQ2.5-glia-α2	TRAV8-6	TRAJ15	AVTANQAGTALI	TRBV20-1	TRBD1	TRBJ1-5	SARRQADQPQH
2021741	CD737	Day 6	Blood	TCC737P.A.70	9	6	DQ2.5-glia-α2	DQ2.5-glia-α2	TRAV8-6	TRAJ15	AVTANQAGTALI	TRBV20-1	TRBD1	TRBJ1-5	SARRQADQPQH
2021741	CD737	Day 6	Blood	TCC737P.A.81	9	6	DQ2.5-glia-α2	DQ2.5-glia-α2	TRAV8-6	TRAJ15	AVTANQAGTALI	TRBV20-1	TRBD1	TRBJ1-5	SARRQADQPQH
2022285	CD578	Day 6	Blood	TCC578P.A.33	19	5	DQ2.5-glia-ω2	DQ2.5-glia-ω2	TRAV1-2	TRAJ31	AVNENNNARLM	TRBV2	TRBD1	TRBJ1-2	ASSGRAGYGYT
2022285	CD578	Day 6	Blood	TCC578P.A.46	19	5	DQ2.5-glia-ω2	DQ2.5-glia-ω2	TRAV1-2	TRAJ31	AVNENNNARLM	TRBV2	TRBD1	TRBJ1-2	ASSGRAGYGYT
2022285	CD578	Day 6	Blood	TCC578P.A.57	19	5	DQ2.5-glia-ω2	DQ2.5-glia-ω2	TRAV1-2	TRAJ31	AVNENNNARLM	TRBV2	TRBD1	TRBJ1-2	ASSGRAGYGYT
2022285	CD578	Day 6	Blood	TCC578P.A.58	19	5	DQ2.5-glia-ω2	DQ2.5-glia-ω2	TRAV1-2	TRAJ31	AVNENNNARLM	TRBV2	TRBD1	TRBJ1-2	ASSGRAGYGYT
2022285	CD578	Day 6	Blood	TCC578P.A.60	19	5	DQ2.5-glia-ω2	DQ2.5-glia-ω2	TRAV1-2	TRAJ31	AVNENNNARLM	TRBV2	TRBD1	TRBJ1-2	ASSGRAGYGYT
2022290	CD578	Day 6	Blood	TCC578P.A.66	5	5	DQ2.5-glia-α2|DQ2.5-glia-ω2	DQ2.5-glia-α2	TRAV2	TRAJ33	AVEPWAGSNYQLI	TRBV7-2	TRBD1	TRBJ2-7	ASSLGGRDRGAYEQY
2022290	CD578	Day 6	Blood	TCC578P.A.67	5	5	DQ2.5-glia-α2|DQ2.5-glia-ω2	DQ2.5-glia-α2	TRAV2	TRAJ33	AVEPWAGSNYQLI	TRBV7-2	TRBD1	TRBJ2-7	ASSLGGRDRGAYEQY
2022290	CD578	Day 6	Blood	TCC578P.A.68	5	5	DQ2.5-glia-α2|DQ2.5-glia-ω2	DQ2.5-glia-α2	TRAV2	TRAJ33	AVEPWAGSNYQLI	TRBV7-2	TRBD1	TRBJ2-7	ASSLGGRDRGAYEQY
2022290	CD578	Day 6	Blood	TCC578P.A.71	5	5	DQ2.5-glia-α2|DQ2.5-glia-ω2	DQ2.5-glia-α2	TRAV2	TRAJ33	AVEPWAGSNYQLI	TRBV7-2	TRBD1	TRBJ2-7	ASSLGGRDRGAYEQY
2022290	CD578	Day 6	Blood	TCC578P.A.72	5	5	DQ2.5-glia-α2|DQ2.5-glia-ω2	DQ2.5-glia-α2	TRAV2	TRAJ33	AVEPWAGSNYQLI	TRBV7-2	TRBD1	TRBJ2-7	ASSLGGRDRGAYEQY
2021744	CD737	Day 6	Blood	TCC737P.A.15	5	4	DQ2.5-glia-ω2	DQ2.5-glia-ω2	TRAV12-2	TRAJ53	AVGPNSGGSNYKLT	TRBV28	TRBD1	TRBJ1-1	ASSGSLTGTGGAEAF	TRAV13-2		TRAJ56	GANSKLT
2021744	CD737	Day 6	Blood	TCC737P.A.17	5	4	DQ2.5-glia-ω2	DQ2.5-glia-ω2	TRAV12-2	TRAJ53	AVGPNSGGSNYKLT	TRBV28	TRBD1	TRBJ1-1	ASSGSLTGTGGAEAF	TRAV13-2		TRAJ56	GANSKLT
2021744	CD737	Day 6	Blood	TCC737P.A.27	5	4	DQ2.5-glia-ω2	DQ2.5-glia-ω2	TRAV12-2	TRAJ53	AVGPNSGGSNYKLT	TRBV28	TRBD1	TRBJ1-1	ASSGSLTGTGGAEAF	TRAV13-2		TRAJ56	GANSKLT
2021744	CD737	Day 6	Blood	TCC737P.A.49	5	4	DQ2.5-glia-ω2	DQ2.5-glia-ω2	TRAV12-2	TRAJ53	AVGPNSGGSNYKLT	TRBV28	TRBD1	TRBJ1-1	ASSGSLTGTGGAEAF	TRAV13-2		TRAJ56	GANSKLT
2021354	CD442	Day 14	Blood	TCC442P.C.11	42	3	DQ2.5-glia-α1a|DQ2.5-glia-α2|DQ2.5-glia-ω1|DQ2.5-glia-ω2	DQ2.5-glia-ω1	TRAV9-2	TRAJ5	ALSDQDTGRRALT	TRBV4-2	TRBD2	TRBJ2-2	ASSQDPVTSGRAGELF
2021354	CD442	Day 14	Blood	TCC442P.C.15	42	3	DQ2.5-glia-α1a|DQ2.5-glia-α2|DQ2.5-glia-ω1|DQ2.5-glia-ω2	DQ2.5-glia-ω1	TRAV9-2	TRAJ5	ALSDQDTGRRALT	TRBV4-3	TRBD2	TRBJ2-2	ASSQDPVTSGRAGELF
2021354	CD442	Day 14	Blood	TCC442P.C.16	42	3	DQ2.5-glia-α1a|DQ2.5-glia-α2|DQ2.5-glia-ω1|DQ2.5-glia-ω2	DQ2.5-glia-ω1	TRAV9-2	TRAJ5	ALSDQDTGRRALT	TRBV4-2	TRBD2	TRBJ2-2	ASSQDPVTSGRAGELF
2021365	CD442	Baseline	Gut	TCC442D.A.26	5	3	DQ2.5-glia-α1a|DQ2.5-glia-α2|DQ2.5-glia-ω1|DQ2.5-glia-ω2	DQ2.5-glia-ω2	TRAV12-3	TRAJ6	AMIVLPGGSYIPT	TRBV15	TRBD1	TRBJ2-3	ATSVDRLRTDTQY
2021365	CD442	Baseline	Gut	TCC442D.A.36	5	3	DQ2.5-glia-α1a|DQ2.5-glia-α2|DQ2.5-glia-ω1|DQ2.5-glia-ω2	DQ2.5-glia-ω2	TRAV12-3	TRAJ6	AMIVLPGGSYIPT	TRBV15	TRBD1	TRBJ2-3	ATSVDRLRTDTQY
2021365	CD442	Baseline	Gut	TCC442D.A.47	5	3	DQ2.5-glia-α1a|DQ2.5-glia-α2|DQ2.5-glia-ω1|DQ2.5-glia-ω2	DQ2.5-glia-ω2	TRAV12-3	TRAJ6	AMIVLPGGSYIPT	TRBV15	TRBD1	TRBJ2-3	ATSVDRLRTDTQY
2021385	CD442	Baseline	Gut	TCC442D.A.14	4	3	DQ2.5-glia-α1a|DQ2.5-glia-α2|DQ2.5-glia-ω1|DQ2.5-glia-ω2	DQ2.5-glia-ω2	TRAV25	TRAJ9	AGGNTGGFKTI	TRBV20-1	TRBD1	TRBJ2-7	SARSGYQGEQY
2021385	CD442	Baseline	Gut	TCC442D.A.29	4	3	DQ2.5-glia-α1a|DQ2.5-glia-α2|DQ2.5-glia-ω1|DQ2.5-glia-ω2	DQ2.5-glia-ω2	TRAV25	TRAJ9	AGGDRGGFKPI	TRBV20-1	TRBD1	TRBJ2-7	SARSGYQGEQY
2021385	CD442	Baseline	Gut	TCC442D.A.34	4	3	DQ2.5-glia-α1a|DQ2.5-glia-α2|DQ2.5-glia-ω1|DQ2.5-glia-ω2	DQ2.5-glia-ω2	TRAV25	TRAJ9	AGGNRGGFKPI	TRBV20-1	TRBD1	TRBJ2-7	SARSGYQGEQY
2022299	CD578	Day 6	Blood	TCC578P.A.39	4	3	DQ2.5-glia-ω2	DQ2.5-glia-ω2	TRAV3	TRAJ9	AVRDETGGFKTI	TRBV4-2	TRBD1	TRBJ1-6	ASSQDAGTVPNSPLH
2022299	CD578	Day 6	Blood	TCC578P.A.50	4	3	DQ2.5-glia-ω2	DQ2.5-glia-ω2	TRAV3	TRAJ9	AVRDETGGFKTI	TRBV4-2	TRBD1	TRBJ1-6	ASSQDAGTVPNSPLH
2022299	CD578	Day 6	Blood	TCC578P.A.80	4	3	DQ2.5-glia-ω2	DQ2.5-glia-ω2	TRAV3	TRAJ9	AVRDETGGFKTI	TRBV4-3	TRBD1	TRBJ1-6	ASSQDAGTVPNSPLH
2020151	CD1030	UCD	Blood	TCC1030.41	3	3	DQ2.5-glia-α2	DQ2.5-glia-α2				TRBV7-2	TRBD2	TRBJ2-1	ASSLRVAGGHEQF
2020151	CD1030	UCD	Blood	TCC1030.48	3	3	DQ2.5-glia-α2	DQ2.5-glia-α2	TRAV13-1	TRAJ47	AVCMEDGNKLV	TRBV7-2	TRBD2	TRBJ2-1	ASSLRVAGGHEQF
2020151	CD1030	UCD	Blood	TCC1030.5	3	3	DQ2.5-glia-α2	DQ2.5-glia-α2	TRAV13-1	TRAJ47	AVCMEYGNKLV	TRBV7-2	TRBD2	TRBJ2-1	ASSLRVAGGHEQF
2022300	CD578	Day 6	Blood	TCC578P.A.19	3	3	DQ2.5-glia-α2	DQ2.5-glia-α2	TRAV9-2	TRAJ54	ALSELSIQGAQKLV	TRBV4-1	TRBD1	TRBJ2-5	ASSIVDRGGETQY
2022300	CD578	Day 6	Blood	TCC578P.A.20	3	3	DQ2.5-glia-α2	DQ2.5-glia-α2	TRAV9-2	TRAJ54	ALSELSIQGAQKLV	TRBV4-1	TRBD1	TRBJ2-5	ASSIVDRGGETQY
2022300	CD578	Day 6	Blood	TCC578P.A.26	3	3	DQ2.5-glia-α2	DQ2.5-glia-α2	TRAV9-2	TRAJ54	ALSELSIQGAQKLV	TRBV4-1	TRBD1	TRBJ2-5	ASSIVDRGGETQY
2021353	CD442	Day 14	Blood	TCC442P.C.2	23	2	DQ2.5-glia-α1a|DQ2.5-glia-α2|DQ2.5-glia-ω1|DQ2.5-glia-ω2	DQ2.5-glia-ω1	TRAV12-1	TRAJ15	VVYQAGTALI	TRBV5-1	TRBD1	TRBJ2-5	ASSLGALEETQY
2021353	CD442	Day 14	Blood	TCC442P.C.6	23	2	DQ2.5-glia-α1a|DQ2.5-glia-α2|DQ2.5-glia-ω1|DQ2.5-glia-ω2	DQ2.5-glia-ω1	TRAV4	TRAJ15	LLLRTGTTLI	TRBV5-1	TRBD1	TRBJ2-5	ASSLGALEETQY
2021358	CD442	Day 14	Blood	TCC442P.C.14	10	2	DQ2.5-glia-α1a|DQ2.5-glia-α2|DQ2.5-glia-ω1|DQ2.5-glia-ω2	DQ2.5-glia-ω1|DQ2.5-glia-ω2	TRAV19	TRAJ34	ALSEDTDKLI	TRBV5-5	TRBD2	TRBJ2-7	ASSLRAGVLPPYEQY
2021358	CD442	Day 14	Blood	TCC442P.C.24	10	2	DQ2.5-glia-α1a|DQ2.5-glia-α2|DQ2.5-glia-ω1|DQ2.5-glia-ω2	DQ2.5-glia-ω2	TRAV19	TRAJ34	ALSEDTDKLI	TRBV5-5	TRBD2	TRBJ2-7	ASSLRAGVLPPYEQY
2022293	CD578	Day 6	Blood	TCC578P.A.2	6	2	DQ2.5-glia-α2	DQ2.5-glia-α2	TRAV26-1	TRAJ10	IEAGGGNKLT	TRBV7-2	TRBD1	TRBJ2-3	ASSIRSTDTQY
2022293	CD578	Day 6	Blood	TCC578P.A.79	6	2	DQ2.5-glia-α2	DQ2.5-glia-α2	TRAV26-1	TRAJ10	IEAGGGNKLT	TRBV7-2	TRBD1	TRBJ2-3	ASSIRSTDTQY
2021745	CD737	Day 6	Blood	TCC737P.A.30	6	2	DQ2.5-glia-ω2	DQ2.5-glia-ω2	TRAV38-2/DV8	TRAJ49	AYRSGLRAGNQFY	TRBV6-1	TRBD1	TRBJ1-2	ASFLGPVFPGGYT
2021742	CD737	Day 6	Blood	TCC737P.A.68	6	2	DQ2.5-glia-α2	DQ2.5-glia-α2	TRAV3	TRAJ21	AVRDPLYNFNKFY	TRBV4-3	TRBD1	TRBJ1-1	ASSQGGDRGESEAF
2021742	CD737	Day 6	Blood	TCC737P.A.79	6	2	DQ2.5-glia-α2	DQ2.5-glia-α2	TRAV3	TRAJ21	AVRDPLYNFNKFY	TRBV4-2	TRBD1	TRBJ1-1	ASSQGGDRGESEAF
2021745	CD737	Day 6	Blood	TCC737P.A.8	6	2	DQ2.5-glia-ω2	DQ2.5-glia-ω2	TRAV38-2/DV8	TRAJ49	AYRSGLRAGNQFY	TRBV6-1	TRBD1	TRBJ1-2	ASFLGPVFPGGYT
2021366	CD442	Baseline	Gut	TCC442D.A.16	5	2	DQ2.5-glia-α1a|DQ2.5-glia-α2|DQ2.5-glia-ω1|DQ2.5-glia-ω2	DQ2.5-glia-ω2	TRAV1-2	TRAJ31	AVVENNNARLM	TRBV2	TRBD1	TRBJ1-2	ASSERAGGGYT
2021366	CD442	Baseline	Gut	TCC442D.A.4	5	2	DQ2.5-glia-α1a|DQ2.5-glia-α2|DQ2.5-glia-ω1|DQ2.5-glia-ω2	DQ2.5-glia-ω2	TRAV1-2	TRAJ31	AVVENNNARLM
2021363	CD442	Baseline	Gut	TCC442D.A.40	5	2	DQ2.5-glia-α1a|DQ2.5-glia-α2|DQ2.5-glia-ω1|DQ2.5-glia-ω2	DQ2.5-glia-α1a|DQ2.5-glia-ω1	TRAV4	TRAJ21	LVGDITFNKFY	TRBV11-3	TRBD1	TRBJ2-7	ASSWTQGSYEQY
2021378	CD442	Baseline	Gut	TCC442D.A.22	4	2	DQ2.5-glia-α1a|DQ2.5-glia-α2|DQ2.5-glia-ω1|DQ2.5-glia-ω2	DQ2.5-glia-ω2	TRAV35	TRAJ34	AGQLMSDKLI	TRBV7-7	TRBD1	TRBJ2-5	ASSRDRVTETQY
2021386	CD442	Baseline	Gut	TCC442D.A.42	4	2	DQ2.5-glia-α1a|DQ2.5-glia-α2|DQ2.5-glia-ω1|DQ2.5-glia-ω2	DQ2.5-glia-α1a|DQ2.5-glia-ω1	TRAV8-3	TRAJ18	AVGVDRGSTLGRLY	TRBV5-6	TRBD2	TRBJ2-2	ASSFSVAGELF
2021386	CD442	Baseline	Gut	TCC442D.A.5	4	2	DQ2.5-glia-α1a|DQ2.5-glia-α2|DQ2.5-glia-ω1|DQ2.5-glia-ω2	DQ2.5-glia-α1a	TRAV8-4	TRAJ18	AVGVDRGSTLGRLY	TRBV5-6	TRBD2	TRBJ2-2	ASSFSVAGELF
2018276	CD774	Day 6	Blood	TCC774P.A.15	4	2	DQ2.5-glia-α1a|DQ2.5-glia-α2|DQ2.5-glia-ω1|DQ2.5-glia-ω2	DQ2.5-glia-α2	TRAV14/DV4	TRAJ18	AMRVDRGSTLGRLY	TRBV5-1	TRBD1	TRBJ1-2	ASSWGQGDYGYT
2018276	CD774	Day 6	Blood	TCC774P.A.19	4	2	DQ2.5-glia-α1a|DQ2.5-glia-α2|DQ2.5-glia-ω1|DQ2.5-glia-ω2	DQ2.5-glia-α2	TRAV14/DV4	TRAJ18	AMRVDRGSTLGRLY	TRBV5-1	TRBD1	TRBJ1-2	ASSWGQGDYGYT
2021389	CD442	Day 14	Blood	TCC442P.C.23	3	2	DQ2.5-glia-α1a|DQ2.5-glia-α2|DQ2.5-glia-ω1|DQ2.5-glia-ω2	DQ2.5-glia-ω1	TRAV4	TRAJ43	LVGGYNNNDMR	TRBV20-1	TRBD2	TRBJ2-3	SAQLAGGWGDTQY
2021389	CD442	Day 14	Blood	TCC442P.C.9	3	2	DQ2.5-glia-α1a|DQ2.5-glia-α2|DQ2.5-glia-ω1|DQ2.5-glia-ω2	DQ2.5-glia-ω1	TRAV4	TRAJ43	LVGGYNNNDMR	TRBV20-1	TRBD2	TRBJ2-3	SAQLAGGWGDTQY
2018333	CD525	TCD	Blood	TCC525.18	3	2	DQ2.5-glia-α2	DQ2.5-glia-α2	TRAV26-1	TRAJ42	IVYGGSQGNLI	TRBV7-2	TRBD1	TRBJ2-3	ASSFRNTDTQY
2018333	CD525	TCD	Blood	TCC525.4	3	2	DQ2.5-glia-α2	DQ2.5-glia-α2	TRAV26-1	TRAJ42	IVYGGSQGNLI	TRBV7-2	TRBD1	TRBJ2-3	ASSFRNTDTQY
2018333	CD525	TCD	Blood	TCC525.6	3	2	DQ2.5-glia-α2	DQ2.5-glia-α2	TRAV26-1	TRAJ42	IVYGGSQGNLI
2022303	CD578	Day 6	Blood	TCC578P.A.54	3	2	DQ2.5-glia-ω2	DQ2.5-glia-ω2	TRAV1-2	TRAJ37	AVTSSNTGKLI	TRBV12-3	TRBD1	TRBJ1-2	ASSHRVGYGYT
2022303	CD578	Day 6	Blood	TCC578P.A.61	3	2	DQ2.5-glia-ω2	DQ2.5-glia-ω2	TRAV1-2	TRAJ37	AVTSSNTGKLI	TRBV12-3	TRBD1	TRBJ1-2	ASSHRVGYGYT
2021754	CD737	Day 6	Blood	TCC737P.A.52	3	2	DQ2.5-glia-α2	DQ2.5-glia-α2	TRAV26-1	TRAJ10	IVRPSILTGGGNKLT	TRBV7-2	TRBD2	TRBJ2-3	ASSIRSTDTQY
2021754	CD737	Day 6	Blood	TCC737P.A.63	3	2	DQ2.5-glia-α2	DQ2.5-glia-α2	TRAV26-1	TRAJ10	IVRPSILTGGGNKLT	TRBV7-2	TRBD2	TRBJ2-3	ASSIRSTDTQY
2020142	CD1030	UCD	Blood	TCC1030.67	1	1	DQ2.5-glia-α1a	DQ2.5-glia-α1a	TRAV8-3	TRAJ18	AVATDRGSTLGRLY	TRBV5-6	TRBD2	TRBJ2-1	ASSFSPSNNEQF
2020142	CD1030	UCD	Blood	TCC1030.79	2	2	DQ2.5-glia-α1a	DQ2.5-glia-α1a	TRAV8-3	TRAJ18	AVATDRGSTLGRLY
2018348	CD1095	TCD	Blood	TCC1095.22	2	2	DQ2.5-glia-α1a	DQ2.5-glia-α1a	TRAV4	TRAJ6	LWPQFIRRQQYAD	TRBV20-1	TRBD1	TRBJ2-5	SAGDGGQETQY
2018348	CD1095	TCD	Blood	TCC1095.25	2	2	DQ2.5-glia-α1a	DQ2.5-glia-α1a	TRAV12-2	TRAJ4	AAVHSGGYNKLI	TRBV20-1	TRBD1	TRBJ2-5	SAGDGGQETQY
2018245	CD1096	TCD	Blood	TCC1096.29	1	1	DQ2.5-glia-α2	DQ2.5-glia-α2	TRAV9-2	TRAJ10	APDLTGGGNKLT	TRBV7-3	TRBD2	TRBJ2-1	ASSLRLAGAHEQF
2018221	CD1096	TCD	Blood	TCC1096.30	2	2	DQ2.5-glia-α1a	DQ2.5-glia-α1a	TRAV26-1	TRAJ24	IVLTTDSWGKFQ	TRBV29-1	TRBD2	TRBJ1-1	SVGLPGTEAF
2018221	CD1096	TCD	Blood	TCC1096.69	2	2	DQ2.5-glia-α1a	DQ2.5-glia-α1a	TRAV26-1	TRAJ24	IVLTTDSWGKFQ	TRBV29-1	TRBD2	TRBJ1-1	SVGLPGTEAF
2018223	CD1096	TCD	Blood	TCC1096.48	2	2	DQ2.5-glia-α1a	DQ2.5-glia-α1a	TRAV29/DV5	TRAJ43	AATQVTNNNDMR	TRBV29-1	TRBD2	TRBJ1-1	SVANRPGDTEAF
2018223	CD1096	TCD	Blood	TCC1096.80	2	2	DQ2.5-glia-α1a	DQ2.5-glia-α1a				TRBV29-1	TRBD2	TRBJ1-1	SVANRPGDTEAF
2018226	CD1096	TCD	Blood	TCC1096.63	2	2	DQ2.5-glia-α1a	DQ2.5-glia-α1a	TRAV29/DV5	TRDJ1	AATEVTNTDKLI	TRBV29-1	TRBD1	TRBJ1-1	SVANRPGDNEAF
2018226	CD1096	TCD	Blood	TCC1096.73	2	2	DQ2.5-glia-α1a	DQ2.5-glia-α1a	TRAV29/DV5	TRAJ37	AATEVSNTGKLI	TRBV29-1	TRBD1	TRBJ1-1	SVANRPGDNEAF
2020954	CD1383	UCD	Blood	TCC1383P.A.7	2	2	DQ2.5-glia-ω1	DQ2.5-glia-ω1	TRAV19	TRAJ47	ALSEYGNKLV	TRBV7-3	TRBD1	TRBJ2-3	ASSYVGGDTDTQY
2020954	CD1383	UCD	Blood	TCC1383P.A.9	2	2	DQ2.5-glia-ω1	DQ2.5-glia-ω1	TRAV19	TRAJ47	ALSEYGNKLV	TRBV7-3	TRBD2	TRBJ2-3	ASSYVGGDTDTQY
2022322	CD578	Day 6	Blood	TCC578P.A.14	2	2	DQ2.5-glia-α2	DQ2.5-glia-α2	TRAV26-1	TRAJ21	IEYNFNKFY	TRBV7-6		TRBJ1-6	ASRPVA
2022322	CD578	Day 6	Blood	TCC578P.A.70	2	2	DQ2.5-glia-α2|DQ2.5-glia-ω2	DQ2.5-glia-α2	TRAV26-1	TRAJ21	IEYNFNKFY	TRBV7-2	TRBD1	TRBJ2-3	ASSLRTGDTQY
2022319	CD578	Day 6	Blood	TCC578P.A.69	1	1	DQ2.5-glia-α2|DQ2.5-glia-ω2	DQ2.5-glia-α2	TRAV26-1	TRAJ21	IGFLNFNKFY	TRBV7-2	TRBD2	TRBJ2-3	ASSLRTTDTQY
2021761	CD737	Day 6	Blood	TCC737P.A.13	2	2	DQ2.5-glia-ω2	DQ2.5-glia-α2|DQ2.5-glia-ω2	TRAV4	TRAJ10	LVGGELTGGGNKLT	TRBV30	TRBD1	TRBJ1-3	AWSPTFPLGNTIY	TRBV3-2	TRBD2	TRBJ2-6	ASSQDTGNWGQRPD
2021761	CD737	Day 6	Blood	TCC737P.A.3	2	2	DQ2.5-glia-ω2	DQ2.5-glia-α2|DQ2.5-glia-ω2	TRAV4	TRAJ10	LVGGELTGGGNKLT	TRBV3-2	TRBD2	TRBJ2-6	ASSQDTGNWGQRPD
2021774	CD737	Day 6	Blood	TCC737P.A.18	2	2	DQ2.5-glia-ω2	DQ2.5-glia-ω2	TRAV38-2/DV8	TRAJ52	AYRSALAGGTGYGKLT	TRBV5-6	TRBD1	TRBJ2-7	ARSLVQAYEQY
2021774	CD737	Day 6	Blood	TCC737P.A.19	2	2	DQ2.5-glia-ω2	DQ2.5-glia-ω2	TRAV38-2/DV8	TRAJ52	AYRSALAGGTGYGKLT	TRBV5-6	TRBD1	TRBJ2-7	ASSLVQAYEQY
2021755	CD737	Day 6	Blood	TCC737P.A.51	2	2	DQ2.5-glia-α2	DQ2.5-glia-α2	TRAV26-1	TRAJ9	IVPANTGGFKTI	TRBV7-2	TRBD1	TRBJ2-3	ASSFRSTDTQY
2021755	CD737	Day 6	Blood	TCC737P.A.82	2	2	DQ2.5-glia-α2	DQ2.5-glia-α2	TRAV26-1	TRAJ9	IVPANTGGFKTI	TRBV7-2	TRBD1	TRBJ2-3	ASSFRSTDTQY
2021753	CD737	Day 6	Blood	TCC737P.A.56	2	2	DQ2.5-glia-α2	DQ2.5-glia-α2	TRAV4	TRAJ34	LVGGNTDKLI	TRBV10-2	TRBD2	TRBJ2-7	ASGPQREGEQY
2021753	CD737	Day 6	Blood	TCC737P.A.71	2	2	DQ2.5-glia-α2	DQ2.5-glia-α2	TRAV4	TRAJ34	LVGGNTDKLI	TRBV10-2	TRBD2	TRBJ2-7	ASGPQREGEQY
2021751	CD737	Day 6	Blood	TCC737P.A.64	2	2	DQ2.5-glia-α2	DQ2.5-glia-α2	TRAV12-3	TRAJ57	AMSGEGGSEKLV	TRBV7-9		TRBJ2-5	ASSLTTQY
2021751	CD737	Day 6	Blood	TCC737P.A.75	2	2	DQ2.5-glia-α2	DQ2.5-glia-α2	TRAV12-3	TRAJ57	AMSGEGGSEKLV	TRBV7-9		TRBJ2-5	ASSLTTQY
2021752	CD737	Day 6	Blood	TCC737P.A.72	2	2	DQ2.5-glia-α2	DQ2.5-glia-α2	TRAV4	TRAJ30	LVGDKDDKII	TRBV10-2	TRBD2	TRBJ2-1	ASSAQREGEQF
2021752	CD737	Day 6	Blood	TCC737P.A.76	2	2	DQ2.5-glia-α2	DQ2.5-glia-α2	TRAV4	TRAJ30	LVGDKDDKII	TRBV10-2	TRBD2	TRBJ2-1	ASSAQREGEQF
2021090	CD827	UCD	Gut	TCC827.1.22	2	2	Culture derived	DQ2.5-glia-ω2	TRAV4	TRAJ8	LVGVDSGFQKLV	TRBV5-6	TRBD2	TRBJ1-2	ASSRSTSYGYT
2021090	CD827	UCD	Gut	TCC827.1.59	2	2	Culture derived	DQ2.5-glia-ω2	TRAV4	TRAJ8	LVGDDTGFQKLV	TRBV5-6	TRBD2	TRBJ1-2	ASSRSTSYGYT
2018249	CD774	Day 6	Blood	TCC774P.A.22	48	1	DQ2.5-glia-α1a|DQ2.5-glia-α2|DQ2.5-glia-ω1|DQ2.5-glia-ω2	DQ2.5-glia-ω2	TRAV1-2	TRAJ29	AVRRNGSGGHSSL	TRBV27	TRBD1	TRBJ2-1	ASRDALRDNEQF
2022292	CD578	Day 6	Blood	TCC578P.A.84	9	1	DQ2.5-glia-ω2	DQ2.5-glia-ω2	TRAV12-3	TRAJ56	AMSGGYTGANSKLT	TRBV7-2	TRBD1	TRBJ2-5	ASSRRDSQETQY	TRAV13-2		TRAJ45	AENPMYSGGGADGLT
2021359	CD442	Baseline	Gut	TCC442D.A.2	8	1	DQ2.5-glia-α1a|DQ2.5-glia-α2|DQ2.5-glia-ω1|DQ2.5-glia-ω2	DQ2.5-glia-ω1	TRAV8-3	TRAJ12	AVVDASSKLI	TRBV20-1	TRBD1	TRBJ1-2	SATLGGDYGYT
2022289	CD578	Day 6	Blood	TCC578P.A.47	7	1	DQ2.5-glia-ω2	DQ2.5-glia-ω2	TRAV24	TRAJ26	APSRDNYGQNFV	TRBV4-1	TRBD1	TRBJ1-2	ASRPRSPGTNYGYT
2021361	CD442	Baseline	Gut	TCC442D.A.45	6	1	DQ2.5-glia-α1a|DQ2.5-glia-α2|DQ2.5-glia-ω1|DQ2.5-glia-ω2	DQ2.5-glia-α1a	TRAV29/DV5	TRAJ40	AASEGDSGTYKYI	TRBV19	TRBD2	TRBJ2-1	ASSINALVGEQF
2021364	CD442	Baseline	Gut	TCC442D.A.24	5	1	DQ2.5-glia-α1a|DQ2.5-glia-α2|DQ2.5-glia-ω1|DQ2.5-glia-ω2	DQ2.5-glia-α2	TRAV38-1	TRAJ42	AHIRGSQGNLI	TRBV7-2	TRBD1	TRBJ2-7	ASSLRALDLGEQY
2022295	CD578	Day 6	Blood	TCC578P.A.45	5	1	DQ2.5-glia-ω2	DQ2.5-glia-ω2	TRAV12-3	TRAJ33	AMSGGSNYQLI	TRBV6-1	TRBD1	TRBJ1-1	ASGKQQGEAF
2019854	CD1340	Day 14	Gut	TCC1340D.B.1	4	1	DQ2.5-glia-α1a|DQ2.5-glia-α2|DQ2.5-glia-ω1|DQ2.5-glia-ω2	DQ2.5-glia-α1a|DQ2.5-glia-ω1	TRAV41	TRAJ53	AVEGGSNYKLT	TRBV29-1	TRBD2	TRBJ2-2	SVGAGGSGELF
2021368	CD442	Baseline	Gut	TCC442D.A.3	4	1	DQ2.5-glia-α1a|DQ2.5-glia-α2|DQ2.5-glia-ω1|DQ2.5-glia-ω2	DQ2.5-glia-α1a	TRAV4	TRAJ13	LVGDDGGYQKVT	TRBV11-2	TRBD1	TRBJ1-6	ASSSATQGNIH
2021746	CD737	Day 6	Blood	TCC737P.A.43	4	1	DQ2.5-glia-ω2	DQ2.5-glia-ω2	TRAV9-2	TRAJ44	ALSDPTGTASKLT	TRBV4-3	TRBD1	TRBJ2-1	ASSQVNRHNEQF
2019865	CD1340	Day 14	Gut	TCC1340D.B.9	3	1	DQ2.5-glia-α1a|DQ2.5-glia-α2|DQ2.5-glia-ω1|DQ2.5-glia-ω2	DQ2.5-glia-α2	TRAV4	TRAJ12	LVGGWTDSSYKLI	TRBV7-2	TRBD1	TRBJ1-5	ASSIRTGDSQPQH
2021372	CD442	Baseline	Gut	TCC442D.A.18	3	1	DQ2.5-glia-α1a|DQ2.5-glia-α2|DQ2.5-glia-ω1|DQ2.5-glia-ω2	DQ2.5-glia-α1a|DQ2.5-glia-ω1	TRAV19	TRAJ21	ALQLYNFNKFY	TRBV7-2	TRBD2	TRBJ2-7	ASSLTFSGGLEQY
2021383	CD442	Baseline	Gut	TCC442D.A.30	3	1	DQ2.5-glia-α1a|DQ2.5-glia-α2|DQ2.5-glia-ω1|DQ2.5-glia-ω2	DQ2.5-glia-α2	TRAV26-2	TRAJ27	ILRDGDTNAGKST	TRBV5-1	TRBD2	TRBJ2-1	ASSPWGLAGLNEQF
2021371	CD442	Baseline	Gut	TCC442D.A.41	3	1	DQ2.5-glia-α1a|DQ2.5-glia-α2|DQ2.5-glia-ω1|DQ2.5-glia-ω2	DQ2.5-glia-ω2	TRAV14/DV4	TRAJ37	AMREYTGKLI	TRBV5-8	TRBD2	TRBJ2-5	ASSSMGGSYETQY
2022301	CD578	Day 6	Blood	TCC578P.A.21	3	1	DQ2.5-glia-α2	DQ2.5-glia-α2	TRAV9-2	TRAJ7	AGLFFNGNNRLA	TRBV7-3	TRBD1	TRBJ2-3	ASSVRGGGTDTQY
2021749	CD737	Day 6	Blood	TCC737P.A.36	3	1	DQ2.5-glia-ω2	DQ2.5-glia-ω2	TRAV13-1	TRAJ6	AASIGQSGGSYIPT	TRBV4-2	TRBD2	TRBJ2-3	ASSQAYSRISTDTQY
2021780	CD737	Day 6	Blood	TCC737P.A.48	3	1	DQ2.5-glia-ω2	DQ2.5-glia-ω2	TRAV4	TRAJ34	LVGDGGGYNTDKLI	TRBV4-3	TRBD2	TRBJ2-1	ASSQTSGGNEQF
2021416	CD442	Baseline	Gut	TCC442D.A.1	2	1	DQ2.5-glia-α1a|DQ2.5-glia-α2|DQ2.5-glia-ω1|DQ2.5-glia-ω2	DQ2.5-glia-ω1	TRAV12-1	TRAJ43	VVNSLNDMR	TRBV4-2	TRBD2	TRBJ2-7	ASSLGLADSYEQY
2021429	CD442	Baseline	Gut	TCC442D.A.13	2	1	DQ2.5-glia-α1a|DQ2.5-glia-α2|DQ2.5-glia-ω1|DQ2.5-glia-ω2	DQ2.5-glia-α1a|DQ2.5-glia-ω1	TRAV35	TRAJ45	AGDSGGGADGLT	TRBV5-1		TRBJ1-3	ASSLAARTPYSGNTIY
2021384	CD442	Baseline	Gut	TCC442D.A.19	2	1	DQ2.5-glia-α1a|DQ2.5-glia-α2|DQ2.5-glia-ω1|DQ2.5-glia-ω2	DQ2.5-glia-ω2	TRAV21	TRAJ56	APGGGANSKLT	TRBV20-1	TRBD2	TRBJ1-1	SASRQMNTEAF
2021396	CD442	Baseline	Gut	TCC442D.A.25	2	1	DQ2.5-glia-α1a|DQ2.5-glia-α2|DQ2.5-glia-ω1|DQ2.5-glia-ω2	DQ2.5-glia-α2	TRAV14/DV4	TRAJ40	ATTSGTYKYI	TRBV27	TRBD2	TRBJ2-3	ASSFRGVIDTQY
2021387	CD442	Baseline	Gut	TCC442D.A.39	2	1	DQ2.5-glia-α1a|DQ2.5-glia-α2|DQ2.5-glia-ω1|DQ2.5-glia-ω2	DQ2.5-glia-α2	TRAV4	TRAJ43	LVATNNDMR	TRBV6-1	TRBD1	TRBJ2-5	ASSVQWDRGQETQY
2021379	CD442	Baseline	Gut	TCC442D.A.44	2	1	DQ2.5-glia-α1a|DQ2.5-glia-α2|DQ2.5-glia-ω1|DQ2.5-glia-ω2	DQ2.5-glia-α2	TRAV12-1	TRAJ9	VGSDTGGFKTI	TRBV7-2	TRBD2	TRBJ2-7	ASSLRAGDLGEQY
2021447	CD442	Day 14	Blood	TCC442P.C.10	2	1	DQ2.5-glia-α1a|DQ2.5-glia-α2|DQ2.5-glia-ω1|DQ2.5-glia-ω2	DQ2.5-glia-α2	TRAV35	TRAJ33	AGDSNYQLI	TRBV19	TRBD1	TRBJ2-7	ASSIRTGGSEQY
2022309	CD578	Day 6	Blood	TCC578P.A.81	2	1	DQ2.5-glia-ω2	DQ2.5-glia-ω2	TRAV9-2	TRAJ10	ALTSLTGGGNKLT	TRBV5-8		TRBJ2-3	ASSLASTTDTQY
2022330	CD578	Day 6	Blood	TCC578P.A.83	2	1	DQ2.5-glia-ω2	DQ2.5-glia-ω2	TRAV13-2	TRAJ45	AENPMYSGGGADGLT	TRBV7-2	TRBD1	TRBJ2-5	ASRRRDSQEPQY
2021777	CD737	Day 6	Blood	TCC737P.A.12	2	1	DQ2.5-glia-ω2	DQ2.5-glia-ω2	TRAV8-2	TRAJ45	VVRDGGGSGGLT	TRBV4-1	TRBD1	TRBJ2-3	ASSQDRVGGTDTQY
2021772	CD737	Day 6	Blood	TCC737P.A.20	2	1	DQ2.5-glia-ω2	DQ2.5-glia-ω2	TRAV12-2	TRAJ42	AVSPTPGGSQGNLI	TRBV20-1	TRBD1	TRBJ1-2	SASGTGEGYT
2021759	CD737	Day 6	Blood	TCC737P.A.5	2	1	DQ2.5-glia-ω2	DQ2.5-glia-ω2	TRAV12-2	TRAJ42	AVSPTPGGSQGNLI	TRBV14	TRBD2	TRBJ2-1	ASSRGGVYNEQF	TRBV7-2	TRBD1	TRBJ1-1	ASSLALGGRGKLLKL
2021785	CD737	Day 6	Blood	TCC737P.A.58	2	1	DQ2.5-glia-α2	DQ2.5-glia-α2	TRAV4	TRAJ45	LVGGGADGLT	TRBV7-2	TRBD1	TRBJ2-2	ASSVRTLDTGELF
2020166	CD1030	UCD	Blood	TCC1030.1	1	1	DQ2.5-glia-α2	DQ2.5-glia-α2	TRAV14/DV4	TRAJ53	AMSGGSNYKLT	TRBV7-2	TRBD2	TRBJ2-4	ASSRRVGGENIQY
2020170	CD1030	UCD	Blood	TCC1030.10	1	1	DQ2.5-glia-α2	DQ2.5-glia-α2	TRAV26-1	TRAJ42	IDFGGSQGNLI	TRBV7-2	TRBD1	TRBJ2-3	ASSIRATDTQY
2020168	CD1030	UCD	Blood	TCC1030.12	1	1	DQ2.5-glia-α2	DQ2.5-glia-α2	TRAV26-1	TRAJ15	IVRSSQAGTALI	TRBV4-2	TRBD2	TRBJ2-5	ASRQVAGGAYQETQY
2020169	CD1030	UCD	Blood	TCC1030.13	1	1	DQ2.5-glia-α2	DQ2.5-glia-α2	TRAV14/DV4	TRAJ53	AMGGSNYKLT	TRBV4-2	TRBD1	TRBJ2-5	ASSQPLLGETQY
2020167	CD1030	UCD	Blood	TCC1030.14	1	1	DQ2.5-glia-α2	DQ2.5-glia-α2				TRBV7-2	TRBD1	TRBJ2-3	ASSIRSTDTQY
2020165	CD1030	UCD	Blood	TCC1030.22	1	1	DQ2.5-glia-α2	DQ2.5-glia-α2	TRAV14/DV4	TRAJ3	AMREGESSASKII	TRBV4-1	TRBD1	TRBJ2-3	ASSHPQATDTQY
2020164	CD1030	UCD	Blood	TCC1030.23	1	1	DQ2.5-glia-α2	DQ2.5-glia-α2	TRAV26-1	TRAJ26	IVTNGQNFV	TRBV7-2		TRBJ2-3	ANLLKTSNTHY
2020163	CD1030	UCD	Blood	TCC1030.26	1	1	DQ2.5-glia-α2	DQ2.5-glia-α2	TRAV14/DV4	TRAJ9	AMSTGGFKTI	TRBV7-2	TRBD2	TRBJ2-3	ASSYRAGGADTQY
2020161	CD1030	UCD	Blood	TCC1030.27	1	1	DQ2.5-glia-α2	DQ2.5-glia-α2	TRAV38-2/DV8	TRAJ44	AYRSANKAGTASKLT	TRBV30	TRBD1	TRBJ1-6	AWSSLGYNSPLH
2020162	CD1030	UCD	Blood	TCC1030.28	1	1	DQ2.5-glia-α2	DQ2.5-glia-α2	TRAV8-4	TRAJ4	AGGYNKLI	TRBV7-2	TRBD1	TRBJ2-3	ASSIRSMGADTQY
2020159	CD1030	UCD	Blood	TCC1030.3	1	1	DQ2.5-glia-α2	DQ2.5-glia-α2	TRAV26-1	TRAJ45	IVTGGADGLT	TRBV7-2	TRBD1	TRBJ2-3	ASSIRTTDTQY
2020160	CD1030	UCD	Blood	TCC1030.36	1	1	DQ2.5-glia-α2	DQ2.5-glia-α2	TRAV26-1	TRAJ54	ISLNGAQKLV	TRBV7-2	TRBD2	TRBJ2-3	ASSRRSTDTQY
2020158	CD1030	UCD	Blood	TCC1030.38	1	1	DQ2.5-glia-α2	DQ2.5-glia-α2	TRAV26-1	TRAJ42	IANYGGSQGNLI	TRBV7-2	TRBD2	TRBJ2-3	ASSMRFTDTQY
2020155	CD1030	UCD	Blood	TCC1030.4	1	1	DQ2.5-glia-α2	DQ2.5-glia-α2	TRAV4	TRAJ23	LVGGDNQGGKLI	TRBV4-2	TRBD1	TRBJ1-3	ASSQRQGGNTIY
2020157	CD1030	UCD	Blood	TCC1030.42	1	1	DQ2.5-glia-α2	DQ2.5-glia-α2	TRAV26-1	TRAJ58	IEETSGSRLT	TRBV20-1	TRBD1	TRBJ1-1	SARVQETEAF
2020156	CD1030	UCD	Blood	TCC1030.49	1	1	DQ2.5-glia-α2	DQ2.5-glia-α2	TRAV14/DV4	TRAJ33	AMRSNYQLI	TRBV7-2	TRBD1	TRBJ2-3	ASSWPHFTDTQY
2020153	CD1030	UCD	Blood	TCC1030.53	1	1	DQ2.5-glia-α2	DQ2.5-glia-α2	TRAV19	TRAJ39	ALNNNAGNMLT	TRBV5-1	TRBD1	TRBJ2-3	ASSLAHPTDTQY
2020154	CD1030	UCD	Blood	TCC1030.54	1	1	DQ2.5-glia-α2	DQ2.5-glia-α2	TRAV1-2	TRAJ4	AVRELFSGGYNKLI	TRBV9	TRBD1	TRBJ2-3	ASSVTGTGFADTQY
2020152	CD1030	UCD	Blood	TCC1030.60	1	1	DQ2.5-glia-α2	DQ2.5-glia-α2	TRAV12-2	TRAJ33	AVLMDSNYQLI	TRBV5-1	TRBD2	TRBJ2-3	ASSLAQGGDTQY
2020150	CD1030	UCD	Blood	TCC1030.63	1	1	DQ2.5-glia-α1a	DQ2.5-glia-α1a	TRAV30	TRAJ13	GTGSGGYQKVT	TRBV19	TRBD2	TRBJ2-1	ASSIVADNEQF
2020149	CD1030	UCD	Blood	TCC1030.66	1	1	DQ2.5-glia-α1a	DQ2.5-glia-α1a	TRAV8-1	TRAJ39	AVNARNAGNMLT	TRBV5-1		TRBJ2-5	ASSFDGETQY
2020147	CD1030	UCD	Blood	TCC1030.68	1	1	DQ2.5-glia-α1a	DQ2.5-glia-α1a	TRAV12-3	TRAJ49	AMSSYTGNQFY	TRBV7-2	TRBD1	TRBJ1-1	ASSLDRNTEQH
2020148	CD1030	UCD	Blood	TCC1030.70	1	1	DQ2.5-glia-α1a	DQ2.5-glia-α1a	TRAV12-2	TRAJ30	AVPNRDDKII	TRBV5-6	TRBD1	TRBJ1-3	SSSLKQEYSGNTIY
2020145	CD1030	UCD	Blood	TCC1030.72	1	1	DQ2.5-glia-α1a	DQ2.5-glia-α1a	TRAV12-3	TRAJ49	AMSSYTGNQFY	TRBV7-2	TRBD2	TRBJ1-1	ASSLVSNTEAF
2020146	CD1030	UCD	Blood	TCC1030.74	1	1	DQ2.5-glia-α1a	DQ2.5-glia-α1a	TRAV35	TRAJ34	AGQLYTDKLI	TRBV20-1	TRBD2	TRBJ2-7	SASRTFGSYEQY
2020143	CD1030	UCD	Blood	TCC1030.75	1	1	DQ2.5-glia-α1a	DQ2.5-glia-α1a	TRAV29/DV5	TRAJ37	AALPSHGSGNTGKLI	TRBV19	TRBD1	TRBJ1-1	ASNRQGWSDEAF
2020144	CD1030	UCD	Blood	TCC1030.78	1	1	DQ2.5-glia-α1a	DQ2.5-glia-α1a	TRAV9-2	TRAJ24	ALSAPGADSWGKFQ	TRBV19	TRBD1	TRBJ1-6	SSGPGGMAYNSPLH
2020140	CD1030	UCD	Blood	TCC1030.80	1	1	DQ2.5-glia-α1a	DQ2.5-glia-α1a	TRAV3	TRAJ7	ASVGGNNRLA	TRBV7-2	TRBD1	TRBJ2-1	ASSSVEGNEQF
2020141	CD1030	UCD	Blood	TCC1030.81	1	1	DQ2.5-glia-α1a	DQ2.5-glia-α1a	TRAV12-2	TRAJ26	AGSDNYGQNFV	TRBV19	TRBD1	TRBJ2-3	ASSLGPGADTQY
2020139	CD1030	UCD	Blood	TCC1030.9	1	1	DQ2.5-glia-α2	DQ2.5-glia-α2	TRAV12-3	TRAJ22	QKRGSARQLT	TRBV4-1	TRBD2	TRBJ2-5	ASSLLAGGEDQETQY
2021897	CD1032	UCD	Gut	TCC1032.1.82	1	1	Culture derived	DQ2.5-glia-γ4c|DQ2.5-glia-ω2	TRAV26-1	TRAJ26	IANYGQNFV	TRBV11-1	TRBD2	TRBJ2-1	ASSSLTSGILGEQF
2021896	CD1034	UCD	Gut	TCC1034.1.18	1	1	Culture derived	DQ2.5-glia-γ4a|DQ2.5-glia-γ4b|DQ2.5-glia-ω1	TRAV4	TRAJ10	LVGDTRFTGGGNKLT	TRBV20-1	TRBD1	TRBJ1-2	SASGTGDGYT
2021895	CD1034	UCD	Gut	TCC1034.1.47	1	1	Culture derived	DQ2.5-glia-γ4a|DQ2.5-glia-γ4b|DQ2.5-glia-ω1	TRAV9-2	TRAJ40	ALNLPTSGTYKYI	TRBV29-1	TRBD1	TRBJ2-2	SVVQGNTGELF
2018351	CD1095	TCD	Blood	TCC1095.29	1	1	DQ2.5-glia-α1a	DQ2.5-glia-α1a	TRAV12-2	TRAJ38	AVLGPSPNAGNNRKLI	TRBV11-3	TRBD1	TRBJ2-3	ASNWIVHTQY
2018352	CD1095	TCD	Blood	TCC1095.30	1	1	DQ2.5-glia-α2	DQ2.5-glia-α2	TRAV26-1	TRAJ20	IVYNDYKLS	TRBV7-2	TRBD1	TRBJ2-3	ASSIRYTDTQY
2018349	CD1095	TCD	Blood	TCC1095.31	1	1	DQ2.5-glia-α2	DQ2.5-glia-α2	TRAV26-1	TRAJ30	IVRVAGDDKII	TRBV7-2	TRBD1	TRBJ2-3	ASSLRGFGADTQY
2018350	CD1095	TCD	Blood	TCC1095.33	1	1	DQ2.5-glia-α2	DQ2.5-glia-α2	TRAV26-1	TRAJ31	IAFNARLM	TRBV7-2	TRBD1	TRBJ2-3	ASSVRVTDTQY
2018246	CD1096	TCD	Blood	TCC1096.19	1	1	DQ2.5-glia-α2	DQ2.5-glia-α2	TRAV12-3	TRAJ34	AFNTDKLI	TRBV7-2	TRBD2	TRBJ2-3	ASSLFGGVSTDTQY
2018244	CD1096	TCD	Blood	TCC1096.28	1	1	DQ2.5-glia-α1a	DQ2.5-glia-α1a	TRAV27	TRAJ43	AGAWGNNDMR	TRBV6-1	TRBD2	TRBJ2-7	ASSPHRLAADYEQY
2018243	CD1096	TCD	Blood	TCC1096.31	1	1	DQ2.5-glia-α2	DQ2.5-glia-α2	TRAV4	TRAJ26	LVGDGNYGQNFV	TRBV7-2	TRBD1	TRBJ1-5	ASSLRQGDSQPQH
2018241	CD1096	TCD	Blood	TCC1096.32	1	1	DQ2.5-glia-α1a	DQ2.5-glia-α1a	TRAV5	TRAJ24	AESISDSWGKLQ	TRBV29-1	TRBD2	TRBJ2-1	SAGGEYNEQF
2018242	CD1096	TCD	Blood	TCC1096.33	1	1	DQ2.5-glia-α2	DQ2.5-glia-α2	TRAV1-2	TRAJ9	AVAETGGFKTI	TRBV5-1	TRBD1	TRBJ2-3	ASSHGQPSTDTQY
2018240	CD1096	TCD	Blood	TCC1096.35	1	1	DQ2.5-glia-α1a	DQ2.5-glia-α1a	TRAV29/DV5	TRAJ43	AASALDDMR	TRBV5-1	TRBD2	TRBJ2-2	ASSLRLATGGELF
2018237	CD1096	TCD	Blood	TCC1096.41	1	1	DQ2.5-glia-α1a	DQ2.5-glia-α1a	TRAV27	TRAJ8	AGVPGFQKLV	TRBV20-1	TRBD2	TRBJ2-7	SATKPLGLAGGDEQY
2018238	CD1096	TCD	Blood	TCC1096.42	1	1	DQ2.5-glia-α1a	DQ2.5-glia-α1a	TRAV12-3	TRAJ10	VLHQAGGGNKLT	TRBV5-1	TRBD2	TRBJ2-3	ASSFGSGEGDTQY
2018235	CD1096	TCD	Blood	TCC1096.46	1	1	DQ2.5-glia-α1a	DQ2.5-glia-α1a	TRAV2	TRAJ28	AVEDLRAGSYQLT	TRBV20-1	TRBD1	TRBJ1-3	SAAVSSGNTIY
2018236	CD1096	TCD	Blood	TCC1096.47	1	1	DQ2.5-glia-α1a	DQ2.5-glia-α1a	TRAV4	TRAJ21	LVGGGNFNKFY	TRBV29-1	TRBD2	TRBJ2-2	SVGTSWDTGELD
2018234	CD1096	TCD	Blood	TCC1096.50	1	1	DQ2.5-glia-α1a	DQ2.5-glia-α1a	TRAV2	TRAJ23	AVEEHNQGGKLI	TRBV4-2		TRBJ2-5	ASSQGLYQETQY
2018232	CD1096	TCD	Blood	TCC1096.54	1	1	DQ2.5-glia-α2	DQ2.5-glia-α2	TRAV29/DV5	TRAJ4	AASAIAGGYNKLI	TRBV20-1	TRBD1	TRBJ2-5	SAPPGQQETQY
2018233	CD1096	TCD	Blood	TCC1096.55	1	1	DQ2.5-glia-α2	DQ2.5-glia-α2	TRAV5	TRAJ21	AEGDNFNKFY	TRBV5-5	TRBD1	TRBJ2-1	ASSSWGYNEQF
2018230	CD1096	TCD	Blood	TCC1096.56	1	1	DQ2.5-glia-α2	DQ2.5-glia-α2	TRAV26-1	TRAJ48	IVSSFGNEKLT	TRBV7-2	TRBD1	TRBJ2-3	ASSTRALGTDTQY
2018231	CD1096	TCD	Blood	TCC1096.57	1	1	DQ2.5-glia-α1a	DQ2.5-glia-α1a	TRAV4	TRAJ39	LVGDRASNAGNMLT	TRBV29-1	TRBD1	TRBJ2-2	SVTVGQDSGELF
2018229	CD1096	TCD	Blood	TCC1096.58	1	1	DQ2.5-glia-α2	DQ2.5-glia-α2	TRAV26-1	TRAJ53	IVPPGGSGGSNYKLT	TRBV7-2	TRBD1	TRBJ2-3	ASSWTQTDTQY
2018227	CD1096	TCD	Blood	TCC1096.74	1	1	DQ2.5-glia-α1a	DQ2.5-glia-α1a	TRAV13-2	TRAJ11	AEKRGGTGYSTLT	TRBV29-1	TRBD2	TRBJ2-1	PANWIGGGDKEPS
2018224	CD1096	TCD	Blood	TCC1096.77	1	1	DQ2.5-glia-α2	DQ2.5-glia-α2				TRBV4-2	TRBD1	TRBJ1-3	ASSQRQGVNTIY
2018225	CD1096	TCD	Blood	TCC1096.78	1	1	DQ2.5-glia-α1a	DQ2.5-glia-α1a				TRBV29-1	TRBD1	TRBJ1-1	SVTQGVGDEAF
2018222	CD1096	TCD	Blood	TCC1096.79	1	1	DQ2.5-glia-α2	DQ2.5-glia-α2	TRAV9-2	TRAJ16	ALSNLDGQKLL	TRBV7-2	TRBD2	TRBJ2-7	ASSVRTSGSHEQY
2019911	CD1340	Day 14	Gut	TCC1340D.B.10	1	1	DQ2.5-glia-α1a|DQ2.5-glia-α2|DQ2.5-glia-ω1|DQ2.5-glia-ω2	DQ2.5-glia-α1a|DQ2.5-glia-ω1	TRAV24	TRAJ53	AFVGGSTYKLT	TRBV19	TRBD1	TRBJ1-5	ASSIYRASSNQPQH
2019928	CD1340	Day 14	Gut	TCC1340D.B.16	1	1	DQ2.5-glia-α1a|DQ2.5-glia-α2|DQ2.5-glia-ω1|DQ2.5-glia-ω2	DQ2.5-glia-α2	TRAV26-1	TRAJ20	IVFNDYKLS	TRBV7-2	TRBD2	TRBJ2-3	ASRLRSTDTQY
2019918	CD1340	Day 14	Gut	TCC1340D.B.5	1	1	DQ2.5-glia-α1a|DQ2.5-glia-α2|DQ2.5-glia-ω1|DQ2.5-glia-ω2	DQ2.5-glia-α2	TRAV5	TRAJ26	AETLGSGQNFV	TRBV7-3	TRBD1	TRBJ2-3	ASSIRGSDTQY
2019914	CD1340	Day 14	Gut	TCC1340D.B.6	1	1	DQ2.5-glia-α1a|DQ2.5-glia-α2|DQ2.5-glia-ω1|DQ2.5-glia-ω2	DQ2.5-glia-α2	TRAV26-1	TRAJ20	IVFNDYKLS	TRBV7-2	TRBD1	TRBJ2-3	ANSLRSTDMQA
2019916	CD1340	Day 14	Gut	TCC1340D.B.7	1	1	DQ2.5-glia-α1a|DQ2.5-glia-α2|DQ2.5-glia-ω1|DQ2.5-glia-ω2	DQ2.5-glia-α2	TRAV12-1	TRAJ47	VVNMESQVEYGNKLA
2019913	CD1340	Day 14	Gut	TCC1340D.B.8	1	1	DQ2.5-glia-α1a|DQ2.5-glia-α2|DQ2.5-glia-ω1|DQ2.5-glia-ω2	DQ2.5-glia-α2	TRAV26-1	TRAJ28	IVAGAGSYQLT	TRBV7-2	TRBD2	TRBJ2-3	ASSYRAGAADTQY
2020960	CD1383	UCD	Blood	TCC1383P.A.1	1	1	DQ2.5-glia-α1a	DQ2.5-glia-α1a	TRAV38-1	TRAJ54	AFMKHGTGSQKLV	TRBV4-1	TRBD1	TRBJ2-3	ASSLPRTGGKIRS
2020961	CD1383	UCD	Blood	TCC1383P.A.2	1	1	DQ2.5-glia-α1a	DQ2.5-glia-α1a				TRBV7-3	TRBD1	TRBJ1-1	PVLRPVRPGAF
2020958	CD1383	UCD	Blood	TCC1383P.A.3	1	1	DQ2.5-glia-α1a	DQ2.5-glia-α1a	TRAV12-2	TRAJ40	AVKFASGTYKYI	TRBV7-3		TRBJ2-3	ASSPAFSTDTQY
2020959	CD1383	UCD	Blood	TCC1383P.A.4	1	1	DQ2.5-glia-α1a	DQ2.5-glia-α1a	TRAV14/DV4	TRAJ15	AMREGWQAGNTLI	TRBV5-4	TRBD2	TRBJ1-1	ASSLDGLTNTEAF
2020956	CD1383	UCD	Blood	TCC1383P.A.5	1	1	DQ2.5-glia-α1a	DQ2.5-glia-α1a|DQ2.5-glia-ω1	TRAV4	TRAJ43	LVGGLARDMR	TRBV29-1	TRBD2	TRBJ2-2	SVALGSDTGELF
2020957	CD1383	UCD	Blood	TCC1383P.A.6	1	1	DQ2.5-glia-ω1	DQ2.5-glia-ω1	TRAV5	TRAJ11	AESRYSGYSTLT	TRBV20-1	TRBD1	TRBJ1-1	SAFPGGDTEAF
2020955	CD1383	UCD	Blood	TCC1383P.A.8	1	1	DQ2.5-glia-ω1	DQ2.5-glia-α1a|DQ2.5-glia-ω1	TRAV29/DV5	TRAJ37	AASALFGSSNTGKLI	TRBV7-8	TRBD1	TRBJ1-3	ASSFGAPLSGTTIY
2021431	CD442	Baseline	Gut	TCC442D.A.11	1	1	DQ2.5-glia-α1a|DQ2.5-glia-α2|DQ2.5-glia-ω1|DQ2.5-glia-ω2	DQ2.5-glia-α1a	TRAV8-3	TRAJ18	AVGVDRGSTLGRLY	TRBV5-6	TRBD2	TRBJ2-2	ASSFSVAGEL
2021428	CD442	Baseline	Gut	TCC442D.A.12	1	1	DQ2.5-glia-α1a|DQ2.5-glia-α2|DQ2.5-glia-ω1|DQ2.5-glia-ω2	DQ2.5-glia-α2	TRAV4	TRAJ9	LVGDTGGFKTI	TRBV7-2	TRBD1	TRBJ1-1	ASSWGRGQQGS
2021427	CD442	Baseline	Gut	TCC442D.A.15	1	1	DQ2.5-glia-α1a|DQ2.5-glia-α2|DQ2.5-glia-ω1|DQ2.5-glia-ω2	DQ2.5-glia-α1a|DQ2.5-glia-ω1	TRAV19	TRAJ21	ALQLFPFNKFY
2021425	CD442	Baseline	Gut	TCC442D.A.17	1	1	DQ2.5-glia-α1a|DQ2.5-glia-α2|DQ2.5-glia-ω1|DQ2.5-glia-ω2	DQ2.5-glia-α2	TRAV12-2	TRAJ6	AVIQEGATYL	TRBV3-1	TRBD1	TRBJ2-2	SSSRALSGDMF
2021422	CD442	Baseline	Gut	TCC442D.A.20	1	1	DQ2.5-glia-α1a|DQ2.5-glia-α2|DQ2.5-glia-ω1|DQ2.5-glia-ω2	DQ2.5-glia-ω2	TRAV12-3	TRAJ45	AMSFLSGGGADGLT	TRBV7-8	TRBD2	TRBJ2-3	ASSLPLLAGGSTDTQY
2021424	CD442	Baseline	Gut	TCC442D.A.21	1	1	DQ2.5-glia-α1a|DQ2.5-glia-α2|DQ2.5-glia-ω1|DQ2.5-glia-ω2	DQ2.5-glia-α2	TRAV26-1	TRAJ9	IPGGFKPI	TRBV7-7	TRBD1	TRBJ2-2	ASTSPPRAPGTC
2021421	CD442	Baseline	Gut	TCC442D.A.23	1	1	DQ2.5-glia-α1a|DQ2.5-glia-α2|DQ2.5-glia-ω1|DQ2.5-glia-ω2	DQ2.5-glia-α1a	TRAV12-2	TRAJ23	AANLYNQGGKLI	TRBV7-2	TRBD2	TRBJ2-5	ASSLRTGEETQY
2021451	CD442	Baseline	Gut	TCC442D.A.27	1	1	DQ2.5-glia-α1a|DQ2.5-glia-α2|DQ2.5-glia-ω1|DQ2.5-glia-ω2	DQ2.5-glia-α2	TRAV8-6	TRAJ9	GVSGGFKTI	TRBV7-6	TRBD2	TRBJ2-3	FLQIPGRGYAV
2021446	CD442	Baseline	Gut	TCC442D.A.37	1	1	DQ2.5-glia-α1a|DQ2.5-glia-α2|DQ2.5-glia-ω1|DQ2.5-glia-ω2	DQ2.5-glia-ω1	TRAV14/DV4	TRAJ50	AMIQETSYDKVI	TRBV5-1	TRBD2	TRBJ2-5	ASCPGLAGAETQY
2021443	CD442	Baseline	Gut	TCC442D.A.43	1	1	DQ2.5-glia-α1a|DQ2.5-glia-α2|DQ2.5-glia-ω1|DQ2.5-glia-ω2	DQ2.5-glia-α2	TRAV19	TRAJ32	ALQGGGATNKLI	TRBV5-1	TRBD2	TRBJ2-5	ASRLIAAQETQY
2021441	CD442	Baseline	Gut	TCC442D.A.48	1	1	DQ2.5-glia-α1a|DQ2.5-glia-α2|DQ2.5-glia-ω1|DQ2.5-glia-ω2	DQ2.5-glia-ω2	TRAV1-2	TRAJ31	APRYARLT	TRBV15	TRBD1	TRBJ2-5	ATSRDPQGMETQY
2021432	CD442	Baseline	Gut	TCC442D.A.6	1	1	DQ2.5-glia-α1a|DQ2.5-glia-α2|DQ2.5-glia-ω1|DQ2.5-glia-ω2	DQ2.5-glia-ω2	TRAV35	TRAJ34	AGQLMSDKLI
2021434	CD442	Baseline	Gut	TCC442D.A.8	1	1	DQ2.5-glia-α1a|DQ2.5-glia-α2|DQ2.5-glia-ω1|DQ2.5-glia-ω2	DQ2.5-glia-α2	TRAV38-1	TRAJ42	AHIRGSQGNLI	TRBV7-2	TRBD1	TRBJ2-7	ASSLRALDLGAQY
2021430	CD442	Baseline	Gut	TCC442D.A.9	1	1	DQ2.5-glia-α1a|DQ2.5-glia-α2|DQ2.5-glia-ω1|DQ2.5-glia-ω2	DQ2.5-glia-α2	TRAV26-1	TRAJ42	IVHGGSQGNLI	TRBV7-2	TRBD1	TRBJ2-3	ASSVRALGADTQY
2021467	CD442	Day 14	Blood	TCC442P.C.1	1	1	DQ2.5-glia-α1a|DQ2.5-glia-α2|DQ2.5-glia-ω1|DQ2.5-glia-ω2	DQ2.5-glia-ω2	TRAV16	TRAJ4	ALAGGYNKLI	TRBV7-2		TRBJ1-2	ASSLAAGLPNYGYI
2021459	CD442	Day 14	Blood	TCC442P.C.13	1	1	DQ2.5-glia-α1a|DQ2.5-glia-α2|DQ2.5-glia-ω1|DQ2.5-glia-ω2	DQ2.5-glia-α2	TRAV5	TRAJ41	AESPYGYALN	TRBV7-2	TRBD2	TRBJ2-3	ASTFRAGGTDTQY
2021458	CD442	Day 14	Blood	TCC442P.C.17	1	1	DQ2.5-glia-α1a|DQ2.5-glia-α2|DQ2.5-glia-ω1|DQ2.5-glia-ω2	DQ2.5-glia-α1a	TRAV4	TRAJ42	LVARGNYGGSQGNLI
2021457	CD442	Day 14	Blood	TCC442P.C.18	1	1	DQ2.5-glia-α1a|DQ2.5-glia-α2|DQ2.5-glia-ω1|DQ2.5-glia-ω2	DQ2.5-glia-α2	TRAV26-1	TRAJ43	IVYNNNDMR	TRBV7-2	TRBD2	TRBJ2-3	ASSIRSTDTQY
2021454	CD442	Day 14	Blood	TCC442P.C.20	1	1	DQ2.5-glia-α1a|DQ2.5-glia-α2|DQ2.5-glia-ω1|DQ2.5-glia-ω2	DQ2.5-glia-α2	TRAV4	TRAJ36	LVGDWTGANNLF	TRBV5-1	TRBD2	TRBJ2-5	ASSPAPTGYQETQY
2021456	CD442	Day 14	Blood	TCC442P.C.21	1	1	DQ2.5-glia-α1a|DQ2.5-glia-α2|DQ2.5-glia-ω1|DQ2.5-glia-ω2	DQ2.5-glia-α1a|DQ2.5-glia-ω1	TRAV12-3	TRAJ49	AMSAGTGNQFY	TRBV29-1	TRBD1	TRBJ2-3	SVGPVSTDTQY
2021453	CD442	Day 14	Blood	TCC442P.C.25	1	1	DQ2.5-glia-α1a|DQ2.5-glia-α2|DQ2.5-glia-ω1|DQ2.5-glia-ω2	DQ2.5-glia-α2	TRAV14/DV4	TRAJ9	ARALGFKTI	TRBV7-2	TRBD1	TRBJ1-6	ASNLRTGDNSPLH
2021466	CD442	Day 14	Blood	TCC442P.C.3	1	1	DQ2.5-glia-α1a|DQ2.5-glia-α2|DQ2.5-glia-ω1|DQ2.5-glia-ω2	DQ2.5-glia-ω1	TRAV4	TRAJ43	LVGGYNNNDMR	TRBV20-1	TRBD2	TRBJ2-3	SAQLAGGGGDTQY
2021464	CD442	Day 14	Blood	TCC442P.C.5	1	1	DQ2.5-glia-α1a|DQ2.5-glia-α2|DQ2.5-glia-ω1|DQ2.5-glia-ω2	DQ2.5-glia-α2	TRAV26-1	TRAJ11	IVRVAGDSGYSTLT	TRBV4-2	TRBD2	TRBJ2-5	ASSRVAGGMYQETQA
2021462	CD442	Day 14	Blood	TCC442P.C.7	1	1	DQ2.5-glia-α1a|DQ2.5-glia-α2|DQ2.5-glia-ω1|DQ2.5-glia-ω2	DQ2.5-glia-α2|DQ2.5-glia-ω2	TRAV12-1	TRAJ15	VVYQAGNAL	TRBV5-1		TRBJ2-5	ASSWGALEETQY
2018346	CD525	TCD	Blood	TCC525.11	1	1	DQ2.5-glia-α2	DQ2.5-glia-α2	TRAV26-1	TRAJ20	IVFNDYKLS	TRBV7-2	TRBD1	TRBJ2-3	ASSFRSTDTQY
2018347	CD525	TCD	Blood	TCC525.12	1	1	DQ2.5-glia-α2	DQ2.5-glia-α2	TRAV26-1	TRAJ52	IAYGKLT	TRBV7-2	TRBD2	TRBJ2-3	ASSVRFTDTQY
2018345	CD525	TCD	Blood	TCC525.16	1	1	DQ2.5-glia-α2	DQ2.5-glia-α2	TRAV26-1	TRAJ31	IALNARLM	TRBV7-2	TRBD2	TRBJ2-3	ASSLRATDTQY
2018343	CD525	TCD	Blood	TCC525.19	1	1	DQ2.5-glia-α2	DQ2.5-glia-α2	TRAV26-1	TRAJ20	IVYNDYKLS	TRBV7-2	TRBD1	TRBJ2-3	ASSLRTTDTQY
2018339	CD525	TCD	Blood	TCC525.2	1	1	DQ2.5-glia-α2	DQ2.5-glia-α2	TRAV26-1	TRAJ36	IVNGGANNLF	TRBV7-2		TRBJ2-3	ASSIRHTDTQY
2018344	CD525	TCD	Blood	TCC525.20	1	1	DQ2.5-glia-α2	DQ2.5-glia-α2	TRAV26-1	TRAJ21	IVRGVNFNKFY	TRBV4-3		TRBJ2-3	ASSQATFTDTQY
2018341	CD525	TCD	Blood	TCC525.23	1	1	DQ2.5-glia-α2	DQ2.5-glia-α2	TRAV26-1	TRAJ23	IVHQGKLI	TRBV7-2		TRBJ2-3	ASSIRFTDTQY
2018342	CD525	TCD	Blood	TCC525.29	1	1	DQ2.5-glia-α2	DQ2.5-glia-α2	TRAV35	TRAJ42	AGQPGGSQGNLI	TRBV4-2	TRBD2	TRBJ1-1	ASSQYSGGGKEHF
2018340	CD525	TCD	Blood	TCC525.31	1	1	DQ2.5-glia-α2	DQ2.5-glia-α2	TRAV9-2	TRAJ9	ALSDRGGFKTI	TRBV3-1	TRBD2	TRBJ1-2	ASSQDRRGEGYA
2018337	CD525	TCD	Blood	TCC525.32	1	1	DQ2.5-glia-α2	DQ2.5-glia-α2				TRBV7-3	TRBD1	TRBJ2-3	ASSIRGTDTQY
2018338	CD525	TCD	Blood	TCC525.33	1	1	DQ2.5-glia-α2	DQ2.5-glia-α2	TRAV26-1	TRAJ45	IVMGGADGLT	TRBV7-2		TRBJ2-3	ASSFRSTDTQY
2018336	CD525	TCD	Blood	TCC525.39	1	1	DQ2.5-glia-α1a	DQ2.5-glia-α1a	TRAV8-4	TRAJ32	AVTAGGGTNKLI	TRBV29-1	TRBD2	TRBJ2-1	SVARLAGGDYNEQF
2018335	CD525	TCD	Blood	TCC525.8	1	1	DQ2.5-glia-α2	DQ2.5-glia-α2	TRAV12-1	TRAJ39	VVNGLNNAGNMLT	TRBV5-1	TRBD1	TRBJ1-4	ARLLWGQGGEKVF
2018334	CD525	TCD	Blood	TCC525.9	1	1	DQ2.5-glia-α2	DQ2.5-glia-α2	TRAV4	TRAJ20	LVVANDYKLS	TRBV7-2	TRBD2	TRBJ2-1	ASSFRAGGVDEQF
2022323	CD578	Day 6	Blood	TCC578P.A.17	1	1	DQ2.5-glia-α2	DQ2.5-glia-α2	TRAV26-1	TRAJ32	IVTGATNKLI	TRBV7-2	TRBD1	TRBJ2-3	ASSIRTTDTQY
2022321	CD578	Day 6	Blood	TCC578P.A.25	1	1	DQ2.5-glia-α2	DQ2.5-glia-α2	TRAV29/DV5	TRAJ42	AAKGYGGSQGNLI	TRBV3-1	TRBD1	TRBJ1-2	ASSLYDSTSYGYT
2022320	CD578	Day 6	Blood	TCC578P.A.28	1	1	DQ2.5-glia-α2	DQ2.5-glia-α2	TRAV4	TRAJ9	LVEAGGFKTI	TRBV7-2	TRBD1	TRBJ2-2	ASSIRTGDTGELF
2022318	CD578	Day 6	Blood	TCC578P.A.29	1	1	DQ2.5-glia-α2	DQ2.5-glia-α2	TRAV4	TRAJ9	LVEAGGFKTI	TRBV7-2	TRBD1	TRBJ2-2	ASSTRTGDTGELF
2022326	CD578	Day 6	Blood	TCC578P.A.3	1	1	DQ2.5-glia-α2	DQ2.5-glia-α2	TRAV26-1	TRAJ9	IVYGGFKTI	TRBV7-2	TRBD2	TRBJ2-3	ASSLRSTDTQY
2022327	CD578	Day 6	Blood	TCC578P.A.4	1	1	DQ2.5-glia-α2	DQ2.5-glia-α2	TRAV4	TRAJ37	LVGHGSSNTGKLI	TRBV7-2	TRBD2	TRBJ2-2	ASSLRWGDGGKL
2022317	CD578	Day 6	Blood	TCC578P.A.41	1	1	DQ2.5-glia-ω2	DQ2.5-glia-ω2	TRAV22	TRAJ54	NIIQGAQKLV	TRBV20-1	TRBD1	TRBJ1-1	SASKQENTEAF
2022316	CD578	Day 6	Blood	TCC578P.A.42	1	1	DQ2.5-glia-ω2	DQ2.5-glia-ω2	TRAV14/DV4	TRAJ3	AMREGRYSSASKII	TRBV15	TRBD1	TRBJ1-4	ATSRAGGGGEKLF
2022315	CD578	Day 6	Blood	TCC578P.A.51	1	1	DQ2.5-glia-ω2	DQ2.5-glia-ω2	TRAV12-2	TRAJ9	AVNEDGTGGFKTI
2022336	CD578	Day 6	Blood	TCC578P.A.55	1	1	DQ2.5-glia-ω2	DQ2.5-glia-ω2	TRAV4	TRAJ32	LVGDGDGGATNKLI	TRBV4-3	TRBD1	TRBJ2-1	ASSQGSGGNEQF
2022335	CD578	Day 6	Blood	TCC578P.A.59	1	1	DQ2.5-glia-ω2	DQ2.5-glia-ω2	TRAV17	TRAJ27	ATDAGTNAGKST	TRBV4-1	TRBD2	TRBJ2-3	ASSQAPSREERGEDTQY
2022334	CD578	Day 6	Blood	TCC578P.A.65	1	1	DQ2.5-glia-α2|DQ2.5-glia-ω2	DQ2.5-glia-α2	TRAV27	TRAJ40	AGDAGTYKYI	TRBV4-1	TRBD1	TRBJ2-1	ASSLRQIQAEQF
2022333	CD578	Day 6	Blood	TCC578P.A.73	1	1	DQ2.5-glia-α2	DQ2.5-glia-α2	TRAV26-1	TRAJ20	IVYSDYKLS	TRBV7-2		TRBJ2-3	ASSLRSTDTQY
2022331	CD578	Day 6	Blood	TCC578P.A.74	1	1	DQ2.5-glia-α2	DQ2.5-glia-α2	TRAV26-1	TRAJ30	IPNRDDKII	TRBV20-1	TRBD1	TRBJ1-2	SATKQGVYGYT
2022332	CD578	Day 6	Blood	TCC578P.A.75	1	1	DQ2.5-glia-α2	DQ2.5-glia-α2	TRAV35	TRAJ41	AGDSGYALN	TRBV15	TRBD2	TRBJ2-3	ATSSRMGGDTQY
2022324	CD578	Day 6	Blood	TCC578P.A.8	1	1	DQ2.5-glia-α2	DQ2.5-glia-α2	TRAV8-3	TRAJ40	AVGGTSGTYKYI	TRBV4-1	TRBD1	TRBJ2-3	ASSIGQSTDTQY
2022329	CD578	Day 6	Blood	TCC578P.A.82	1	1	DQ2.5-glia-ω2	DQ2.5-glia-ω2	TRAV38-2/DV8	TRAJ17	AYRSAWAAGNKLT
2022328	CD578	Day 6	Blood	TCC578P.A.86	1	1	DQ2.5-glia-ω2	DQ2.5-glia-ω2	TRAV4	TRAJ10	LVGDTRFTGGGNKLT	TRBV20-1	TRBD1	TRBJ1-2	SASGADYGYT
2022325	CD578	Day 6	Blood	TCC578P.A.9	1	1	DQ2.5-glia-α2	DQ2.5-glia-α2	TRAV1-2	TRAJ10	AVVTGGGNKLT	TRBV5-1	TRBD2	TRBJ2-3	ASSPRPGLTDTQY
2021763	CD737	Day 6	Blood	TCC737P.A.1	1	1	DQ2.5-glia-ω2	DQ2.5-glia-ω2	TRAV12-3	TRAJ23	AMSRPYNQGGKLI	TRBV20-1	TRBD1	TRBJ1-6	SARIGDRSNSPLH
2021778	CD737	Day 6	Blood	TCC737P.A.10	1	1	DQ2.5-glia-ω2	DQ2.5-glia-α2|DQ2.5-glia-ω2	TRAV4	TRAJ10	LGGGELTGGGNQLT	TRBV3-2	TRBD2	TRBJ2-6	ASSQDTGNWGQRPD
2021776	CD737	Day 6	Blood	TCC737P.A.14	1	1	DQ2.5-glia-ω2	DQ2.5-glia-ω2	TRAV12-3	TRAJ53	AMSDLPGGSNYKLT	TRBV28	TRBD1	TRBJ1-3	ASSLQGVNGNTIY
2021775	CD737	Day 6	Blood	TCC737P.A.16	1	1	DQ2.5-glia-ω2	DQ2.5-glia-ω2	TRAV12-2	TRAJ53	AVGPNSGGSNYKLT
2021764	CD737	Day 6	Blood	TCC737P.A.2	1	1	DQ2.5-glia-ω2	DQ2.5-glia-ω2	TRAV38-1	TRAJ20	YKLS	TRBV7-2	TRBD2	TRBJ2-1	ASSLRGFIQPNEQF
2021773	CD737	Day 6	Blood	TCC737P.A.23	1	1	DQ2.5-glia-ω2	DQ2.5-glia-ω2	TRAV38-1	TRAJ20	YKLS	TRBV7-2	TRBD2	TRBJ2-1	ASSLGGFIQPNEQF
2021771	CD737	Day 6	Blood	TCC737P.A.26	1	1	DQ2.5-glia-ω2	DQ2.5-glia-ω2	TRAV38-1	TRAJ20	YKLS	TRBV7-2	TRBD1	TRBJ2-1	ASSLLGFIQPNEQF
2021770	CD737	Day 6	Blood	TCC737P.A.29	1	1	DQ2.5-glia-ω2	DQ2.5-glia-ω2	TRAV4	TRAJ26	LVHNYGQNFV	TRBV7-3	TRBD2	TRBJ2-3	ASSLRIAGAGDTQY
2021769	CD737	Day 6	Blood	TCC737P.A.32	1	1	DQ2.5-glia-ω2	DQ2.5-glia-α2|DQ2.5-glia-ω2	TRAV9-2	TRAJ44	ALSDPTGTASKLT	TRBV4-2	TRBD2	TRBJ2-7	PSSQISSDSGGQY
2021768	CD737	Day 6	Blood	TCC737P.A.35	1	1	DQ2.5-glia-ω2	DQ2.5-glia-ω2	TRAV17	TRAJ56	ATRDRLQTGANSKLT	TRBV4-2		TRBJ1-2	ASSQGSNYGYT
2021767	CD737	Day 6	Blood	TCC737P.A.39	1	1	DQ2.5-glia-ω2	DQ2.5-glia-ω2	TRAV23/DV6	TRAJ54	AASVPGAQKLV	TRBV20-1	TRBD2	TRBJ1-2	SAYGGFYGYT
2021762	CD737	Day 6	Blood	TCC737P.A.4	1	1	DQ2.5-glia-ω2	DQ2.5-glia-ω2	TRAV26-2	TRAJ57	ILRDTPGGSEKLV	TRBV24-1		TRBJ2-3	ATSDTLWDTQY
2021766	CD737	Day 6	Blood	TCC737P.A.42	1	1	DQ2.5-glia-ω2	DQ2.5-glia-ω2	TRAV25	TRAJ31	AGADNARLM	TRBV29-1	TRBD1	TRBJ2-1	SAERGYNEQF
2021765	CD737	Day 6	Blood	TCC737P.A.45	1	1	DQ2.5-glia-ω2	DQ2.5-glia-ω2	TRAV8-4	TRAJ36	AVRDQTGANNLF	TRBV4-3	TRBD2	TRBJ1-6	ASSQDRGVLPNSPLH
2021786	CD737	Day 6	Blood	TCC737P.A.46	1	1	DQ2.5-glia-ω2	DQ2.5-glia-ω2	TRAV35	TRAJ43	AGQEGNDMR	TRBV4-2	TRBD1	TRBJ1-1	ASSQAQGLGTEAF
2021784	CD737	Day 6	Blood	TCC737P.A.65	1	1	DQ2.5-glia-α2	DQ2.5-glia-α2	TRAV19	TRAJ54	ALSEGRQGAQKLV	TRBV5-6	TRBD1	TRBJ2-3	ASSFPHWGDTQY
2021760	CD737	Day 6	Blood	TCC737P.A.7	1	1	DQ2.5-glia-ω2	DQ2.5-glia-ω2	TRAV8-2	TRAJ45	VVSDGGGADGLT	TRBV4-1	TRBD1	TRBJ2-3	ASSQERVGGTDTQN
2021781	CD737	Day 6	Blood	TCC737P.A.78	1	1	DQ2.5-glia-α2	DQ2.5-glia-α2	TRAV12-1	TRAJ49	VVNSWAGNQFY	TRBV5-4	TRBD1	TRBJ2-2	ASSLGYGVSTGELF
2021779	CD737	Day 6	Blood	TCC737P.A.80	1	1	DQ2.5-glia-α2	DQ2.5-glia-α2	TRAV26-1	TRAJ37	IDPLSSNTGKLI	TRBV7-3	TRBD1	TRBJ2-3	ASSLRGTDTQY
2019449	CD801	TCD	Gut	TCC801.11	1	1	DQ2.5-glia-α2	DQ2.5-glia-α2	TRAV2	TRAJ20	AVGANDYKLS
2019448	CD801	TCD	Gut	TCC801.14	1	1	DQ2.5-glia-α2	DQ2.5-glia-α2	TRAV26-1	TRAJ20	IVYNDYKLS	TRBV7-2	TRBD1	TRBJ2-3	ASSLRTTDTQY
2019446	CD801	TCD	Gut	TCC801.17	1	1	DQ2.5-glia-α2	DQ2.5-glia-α2	TRAV26-1	TRAJ43	IAPFGNDMR	TRBV7-2	TRBD2	TRBJ2-3	ASSIRETDTQY
2019447	CD801	TCD	Gut	TCC801.2	1	1	DQ2.5-glia-α1a	DQ2.5-glia-α1a	TRAV4	TRAJ37	LVGDLDGSSFKGKLI	TRBV3-1	TRBD1	TRBJ2-3	ASSQEVPLYQVPTQY
2019445	CD801	TCD	Gut	TCC801.8	1	1	DQ2.5-glia-α2	DQ2.5-glia-α2	TRAV14/DV4	TRAJ53	AMRVSGGSNYKLT	TRBV20-1	TRBD1	TRBJ2-3	SGSRQDTDTQY
2021838	CD846	UCD	Gut	TCC846.1.29	1	1	Culture derived	DQ2.5-glia-ω1				TRBV7-2	TRBD1	TRBJ2-1	ASSGGGDLNEQF
2021089	CD827	UCD	Gut	TCC827.1.49	1	1	Culture derived	DQ2.5-glia-γ2|DQ2.5-glia-γ4c|DQ2.5-glia-γ4d|DQ2.5-glia-ω2	TRAV4	TRAJ8	LVGDDTGFQKLV	TRBV5-6	TRBD2	TRBJ1-2	ASSRSTSYGHT
2021095	CD827	UCD	Gut	TCC827.1.71	1	1	Culture derived	DQ2.5-glia-γ4a|DQ2.5-glia-4b|DQ2.5-glia-ω1|DQ2.5-glia-ω2	TRAV35	TRAJ52	AGPSHAGGTSYGKLT	TRBV4-2	TRBD2	TRBJ2-1	ASARLADEGEQF
*TCCs from CeD patients were generated in different studies:
CD1383		Dahal-Koirala, S., Ciacchi, L., Petersen, J., Risnes, L.F., Neumann, R.S., Christophersen, A., et al. (2019). Discriminative T-cell receptor recognition of highly homologous HLA-DQ2-bound gluten epitopes. J Biol Chem 294(3), 941-952. doi: 10.1074/jbc.RA118.005736.
CD442, CD1340		Risnes, L.F., Christophersen, A., Dahal-Koirala, S., Neumann, R.S., Sandve, G.K., Sarna, V.K., et al. (2018). Disease-driving CD4+ T cell clonotypes persist for decades in celiac disease. J Clin Invest 128(6), 2642-2650. doi: 10.1172/JCI98819.
CD827, CD846		Qiao, S.W., Christophersen, A., Lundin, K.E., and Sollid, L.M. (2014). Biased usage and preferred pairing of a- and b-chains of TCRs specific for an immunodominant gluten epitope in coeliac disease. Int Immunol 26(1), 13-19. doi: 10.1093/intimm/dxt037.
CD737,CD774, CD578		Dahal-Koirala, S., Risnes, L.F., Christophersen, A., Sarna, V.K., Lundin, K.E., Sollid, L.M., et al. (2016). TCR sequencing of single cells reactive to DQ2.5-glia-a2 and DQ2.5-glia-w2 reveals clonal expansion and epitope-specific V-gene usage. Mucosal Immunol 9(3), 587-596. doi: 10.1038/mi.2015.147.
CD525, CD801, CD1030		Ráki, M., Dahal-Koirala, S., Yu, H., Korponay-Szabó, I.R., Gyimesi, J., Castillejo, G., et al. (2017). Similar Responses of Intestinal T Cells From Untreated Children and Adults With Celiac Disease to Deamidated Gluten Epitopes. Gastroenterology 153(3), 787-798.e784. doi: 10.1053/j.gastro.2017.05.016.
CD1032, CD1034, CD1095, CD1096		Unpublished

## Sheet: Table S4
	Table S4: CDR3α sequence motifs obtained by clustering at Levenshtein distance of 2.
	Cluster ID	V gene	CDR3α motif (regex)*	#Patients**	Sequences**	Clonotypes**	TRBV usage***	Epitope specificity****	Single tetramer	TCC ID
	2429	TRAV4	LVG..TGFQKLV	20(19)	52(50)	35(33)	BV5-6/BV20 (BV5-4/BV29-1)	DQ2.5-glia-ω2	2	827.1.59/49
	2104	TRAV4	LV.G.GGYNKLI	20(19)	50(49)	25(24)	BV11-2/BV4-2 (BV12-4/BV4-3)	DQ2.5-glia-α1a|DQ2.5-glia-ω1	6
	116	TRAV8-3	AV..DRGSTLGRLY	20(18)	55(51)	27(24)	BV5-6	DQ2.5-glia-α1a	4	1030.67/79,442D.A.5/11/42
	878	TRAV26-1	.[APGFTVML].NARLM	15(13)	61(54)	28(26)	BV7-2 (BV7-3)	DQ2.5-glia-α2	2	525.16,1095.33
	2204	TRAV8-3	AVG[APGFTVML].EYGNKLV	15(13)	48(43)	24(20)	BV30	DQ2.5-glia-α1a	4
	267	TRAV26-1	..YGGSQGNLI	14(12)	181(177)	15(13)	BV7-2	DQ2.5-glia-α2	2	525.4/6/18,442P.C.4/8/12/19/22/26
	1612	TRAV12-3	AMS..PGGSNYKLT	12(11)	34(33)	15(14)	BV28 (BV5-6/BV6-5/BV10/BV15)	DQ2.5-glia-ω2	0	737P.A.14
	1649	TRAV8-1	AVNARNAGNMLT	12(11)	36(35)	14(13)	BV5-1 (BV7-2/BV7-))	DQ2.5-glia-α1a and DQ2.5-glia-α1a|DQ2.5-glia-ω1	1	1030.66
	1799	TRAV12-3	A..DYGNNRLA	13(10)	20(16)	15(12)	BV5-1	DQ2.5-glia-α1a	5
	1509	TRAV41	A[APGFTVML]E.GSNYQLI	9	27	12	BV29-1	DQ2.5-glia-α1a	1
	363	TRAV12-1	VVN.[APGFTVML]SSASKII	9	39	10	BV28 (BV7-3/BV6-1/BV13/BV15/BV20-1)	DQ2.5-glia-ω2	2
	227	TRAV19	ALSE.FGAGGTSYGKLT	9	24	10	BV19	DQ2.5-glia-α1a	2
	937	TRAV12-2	AV.NRDDKII	10(9)	17(16)	10(9)	BV5-6	DQ2.5-glia-α1a	0	1030.7
	2278	TRAV19	ALS.AGANSKLT	8	33	12	BV7-7	NI	0
	1487	TRAV4	LVGEGDSNYQLI	8	15	10	BV11-2/BV12-4 (BV7-2)	NI	0
	291	TRAV26-1	I[APGFTVML]NYGGSQGNLI	9(8)	16(15)	10	BV7-2 (BV7-3)	DQ2.5-glia-α2	0	1030.38
	1698	TRAV19	ALSE[APGFTVML].NAGNMLT	8	11	9	BV4-3/BV4-2 (BV6-1/BV5-5/BV30/BV27)	DQ2.5-glia-ω2	1
	2210	TRAV8-3	AVG[APGFTVML][CHNQSTY]EYGNKLV	9(7)	21(16)	11(7)	BV30	DQ2.5-glia-α1a	4
	442	TRAV26-1	I[APGFTVML][CHNQSTY].GQNFV	9(7)	14(12)	9(7)	BV7-2 (BV7-3/BV6-1/BV11-1)	DQ2.5-glia-α2	1	1030.23, 1032.1.82
	2313	TRAV9-2	ALS[KRED].TGTASKLT	7(6)	16(14)	10(8)	BV4-2/BV4-3 (BV5-6/BV5-4)	DQ2.5-glia-ω2	2	737P.A.32, 737P.A.43
	609	TRAV12-3	AMSAGTGNQFY	7(6)	11(9)	9(8)	BV29-1 (BV20-1/BV6-2)	DQ2.5-glia-α1a|DQ2.5-glia-ω1	0	442P.C.21
	517	TRAV9-2	ALS.GNFNKFY	6	26	7	BV7-2 (BV7-3/BV4-2)	DQ2.5-glia-α1a and DQ2.5-glia-ω1	2
	509	TRAV9-2	ALSEYNFNKFY	6	12	7	BV7-2 (BV4-2/BV7-3/BV19)	DQ2.5-glia-ω1	1
	350	TRAV14	AMRE..YSSASKII	7(6)	12(11)	8(7)	BV15	DQ2.5-glia-ω2	0	578P.A.42
	2149	TRAV12-3	AMIEAAGNKLT	6	9	7	BV5-1 (BV9)	DQ2.5-glia-α1a	1
	2017	TRAV4	LVG[KRED]GD?GGATNKLI	7(6)	8(7)	8(7)	BV4-3	DQ2.5-glia-ω2	0	578P.A.55
	860	TRAV26-1	I[APGFTVML]FNARLM	7(6)	23(22)	7(6)	BV7-2 (BV7-3)	DQ2.5-glia-α2	0	1095.33
	1983	TRAV35	AGNYGGATNKLI	6	14	6	BV29-1	DQ2.5-glia-α1a and DQ2.5-glia-ω1	3
	925	TRAV26-1	IVRVV.DDKII	6	11	6	BV7-2	DQ2.5-glia-α2	1
	1111	TRAV35	AGQ.GSSNTGKLI	6	9	6	BV29-1	DQ2.5-glia-α1a	1
	2129	TRAV1-2	AVR[APGFTVML]V[APGFTVML]SGGYNKLI	5	24	8	BV2 (BV5-6)	NI	0
	1016	TRAV26-1	..YNNNDMR	6(5)	163(162)	8(7)	BV7-2	DQ2.5-glia-α2	1	442P.C.18
	1293	TRAV26-1	I[APGFTVML].S?GSARQLT	5	13	5	BV7-2 (BV7-3)	NI	0
	1166	TRAV4	LVGGDNQGGKLI	6	10	6	BV4-2	DQ2.5-glia-α2	1	1030.4
	681	TRAV35	A[APGFTVML]NDYKLS	4	9	7	BV4-3/BV14/BV19/BV5-1/BV28/BV27	NI	0
	2639	TRAV16	ALN[CHNQSTY]GGYQKVT	4	17	6	BV20	NI	0
	372	TRAV12-1	VVN.YSSASKII	4	7	5	BV28 (BV19)	DQ2.5-glia-ω2	1
	* Identical regex patterns found in paired CDR3a:CDR3b motifs are highlighted in bold
	** The values outside parenthesis indicated the number of patients/clonotypes/sequences represented in the cluster. Values inside parenthesis indicate the number of patients/clonotypes/sequences represented in the entire dataset. In instances where both the values are identical, only one number is given.
	*** The most dominant TRAV/TRBV gene that pairs with the TCR expressing the CDR3α/CDR3β motif is given outside the parenthesis, while less prevalent pairing is indicated inside the parenthesis.
	****The epitope specificity is determined based on TCRs of the TCC with known specificity or TCRs of the T cells that were isolated using single HLA-DQ2.5:gluten tetramer.
	NI = not identified
								0.625

## Sheet: Table S5
	Table S5: CDR3β sequence motifs obtained by clustering at Levenshtein distance of 2.
	Cluster ID	V gene	CDR3β motif (regex)*	#Patients**	Sequences**	Clonotypes**	TRAV usage***	Epitope specificity****	Single tetramer	TCC ID
	1963	TRBV7-2	ASSLR.G..DTQY	18(16)	33(26)	24(22)	AV26-1 (AV14/AV30)	NI	0
	759	TRBV29-1	S[APGFTVML]G.GG[CHNQSTY]GELF	17(14)	83(55)	26(23)	AV41/AV22 (AV8-3/AV27/AV35)	DQ2.5-glia-α1a	7	1340D.B.1
	823	TRBV30	AWS..GWDTGELF	16(14)	73(62)	25(21)	AV8-3	DQ2.5-glia-α1a|DQ2.5-glia-ω1	6
	1083	TRBV20-1	SA..Q.NTEAF	14(13)	21(20)	18(17)	AV22 (AV21/AV27/AV13)	DQ2.5-glia-ω2	0	578P.A.41
	716	TRBV5-6	ASSF...GELF	12	25	15	AV8-3	DQ2.5-glia-α1a	2
	1092	TRBV20-1	SAS.Q.NTEAF	13(12)	18(17)	15(14)	AV22 (AV21/AV27/AV13)	DQ2.5-glia-ω2	0	578P.A.41
	2128	TRBV7-2	ASS[APGFTVML]R.GDTQY	12(11)	24(23)	12(11)	AV26-1	DQ2.5-glia-α2	2
	1781	TRBV5-1	ASSFD[APGFTVML]ETQY	12(10)	23(21)	13(11)	AV8-1	DQ2.5-glia-α1a	3
	1728	TRBV11-2	ASS.TAQETQY	11(10)	19(18)	12(11)	AV4	DQ2.5-glia-ω1	4
	2605	TRBV20-1	SA..Q.DQPQH	11(9)	44(37)	18(16)	AV8-6/AV8-3 (AV8-4/AV19)	DQ2.5-glia-α2	2	737P.A.54/55/67/69/70/81
	1757	TRBV7-2	ASS[APGFTVML]V[APGFTVML]WETQY	9	16	10	AV26-1/AV21	NI	0
	1252	TRBV7-2	ASS.RTSG.HEQ.	10(8)	27(24)	10(8)	AV4 (AV9-2 TCC)	DQ2.5-glia-α2	2	1096.79
	1192	TRBV4-3	ASS[CHNQSTY]G[APGFTVML]AGR.ETQY	7	22	10	AV4	DQ2.5-glia-α1a|DQ2.5-glia-ω1	3
	2078	TRBV29-1	SVG.VSTDTQY	8(7)	15(14)	11(10)	AV12	DQ2.5-glia-α1a|DQ2.5-glia-ω1	0	442P.C.21
	50	TRBV29-1	SVGG.G.NVLT	7	17	9	AV41	NI	0
	655	TRBV15	ATSRAGG.GEKLF	7	12	8	AV14	DQ2.5-glia-ω2	0	578P.A.42
	1680	TRBV19	ASS.G[CHNQSTY].GETQY	6	16	10	AV26-1/AV5	NI	0
	1544	TRBV4-3	ASSQG.GGNEQF	7(6)	9(8)	9(8)	AV4	DQ2.5-glia-ω2	0	578P.A.55
	1441	TRBV7-6	ASS.G.YNEQF	6	10	7	AV5	NI	0
	2493	TRBV9	ASSVGGGAGDTQY	6	11	6	AV12	NI	0
	1832	TRBV29-1	S[APGFTVML]G.G?ETQY	6	10	6	AV35 (AV26-1)	DQ2.5-glia-α1a	1
	1935	TRBV7-6	ASSLA.AGGTDTQY	6	8	6	AV35	NI	0
	2049	TRBV5-1	ASS.GQP.TDTQY	6(5)	11(10)	10(9)	AV5 (AV1-2 TCC)	DQ2.5-glia-α2	0	1096.33
	1808	TRBV29-1	S[APGFTVML].TGW.?ETQY	5	15	6	AV29/AV12-3/AV23/AV26-1/AV35	DQ2.5-glia-α1a	2
	1859	TRBV7-2	ASSLR.GG.TQY	5	13	6	AV29/AV26-1/AV5	NI	0
	838	TRBV5-1	ASS[APGFTVML].GPNTGELF	6(5)	10(8)	7(6)	AV12	DQ2.5-glia-α1a	2
	1985	TRBV7-7	A[CHNQSTY]S.LAGGDTQY	5	21	5	AV19	NI	0
	1256	TRBV19	ASSI.TGGA?SEQ.	6(5)	12(11)	6(5)	AV35/AV9-2	NI	0
	1029	TRBV7-3	ASSQGQDTEAF	5	7	5	AV2/AV9-2	DQ2.5-glia-ω1	1
	628	TRBV20-1	SA.PG.EKLF	5	7	5	AV12/AV22	NI	0
	403	TRBV5-6	ASSL.RSYGYT	5	5	5	AV4	NI	0
	1010	TRBV5-1	ASS[APGFTVML]VAWDTEAF	4(3)	12(11)	6(5)	AV35	DQ2.5-glia-α1a	1
	* Identical regex patterns found in paired CDR3a:CDR3b motifs are highlighted in bold
	** The values outside parenthesis indicated the number of patients/clonotypes/sequences represented in the cluster. Values inside parenthesis indicate the number of patients/clonotypes/sequences represented in the entire dataset. In instances where both the values are identical, only one number is given.
	*** The most dominant TRAV/TRBV gene that pairs with the TCR expressing the CDR3α/CDR3β motif is given outside the parenthesis, while less prevalent pairing is indicated inside the parenthesis.
	****The epitope specificity is determined based on TCRs of the TCC with known specificity or TCRs of the T cells that were isolated using single HLA-DQ2.5:gluten tetramer.
	NI = not identified

## Sheet: Table S6
	Table S6: Epitope specificity of the CDR3α:CDR3β sequence motifs obtained by clustering at Levenshtein distance of 4.
	ID cluster	CDR3α motif (regex)*	V gene	CDR3β motif (regex)*	V gene	Patients**	Sequences**	Clonotypes**	Epitope specificity***	Single Tetramer	TCC ID
	1383	LVGDDTGFQKLV	TRAV4	ASS....YGYT	TRBV5-6	16	38	24	DQ2.5-glia-ω2	2	827.1.59
	1131	AVG[APGFTVML].EYGNKLV	TRAV8-3	AWS..GWDTGELF	TRBV30	14(12)	45(42)	21(19)	DQ2.5-glia-α1a	5
	270	AV..DRGSTLGRLY	TRAV8-3	ASS....GELF	TRBV5-6	12	34	15	DQ2.5-glia-α1a	2	442D.A.5,442D.A.42
	1933	LV.G.GGYNKLI	TRAV4	ASS.TAQETQY	TRBV11-2	11(10)	19(18)	12(11)	DQ2.5-glia-ω1	3
	1631	A[APGFTVML]E.GSNYKLT	TRAV41	SVG[APGFTVML]GG[CHNQSTY].E[APGFTVML]F	TRBV29-1	10(9)	39(38)	12(11)	DQ2.5-glia-α1a|DQ2.5-glia-ω1 and DQ2.5-glia-α1a	2	1340D.B.1
	1066	A.[CHNQSTY]DYGNNRLA	TRAV12-3	ASS..G[APGFTVML][CHNQSTY].GELF	TRBV5-1	10(8)	17(14)	12(9)	DQ2.5-glia-α1a	4
	503	AV.NRDDKII	TRAV12-2	AS[CHNQSTY].[KRED].EYSGNTIY	TRBV5-6	10(9)	17(16)	10(9)	DQ2.5-glia-α1a	0	1030.70
	1872	AVNARNAGNMLT	TRAV8-1	ASSFD[APGFTVML]ETQY	TRBV5-1	9(8)	20(19)	10(9)	DQ2.5-glia-α1a	0	1030.66
	2094	ALS.[APGFTVML]GANSKLT	TRAV19	A[CHNQSTY]S.LAG.DTQY	TRBV7-7	8(7)	30(29)	9(8)	NI	0
	1620	A[APGFTVML]E.GSNY.L.	TRAV41	SVGG.G.NVLT	TRBV29-1	7	17	9	NI	0
	932	AM[CHNQSTY].GTGNQFY	TRAV12-3	SVG.VSTDTQY	TRBV29-1	7	15(14)	11(10)	DQ2.5-glia-α1a|DQ2.5-glia-ω1	0	442P.C.21
	1555	AVE..GAQKLV	TRAV22	SAS[KRED]Q[APGFTVML]NTEAF	TRBV20-1	7	8	7	NI	0
	1379	LVGDDTGFQKLV	TRAV4	ASS.[KRED].GYGYT	TRBV5-6	6	11	9	NI	0
	1473	LVGGDNQGGKLI	TRAV4	ASS[CHNQSTY]RQGGNTIY	TRBV4-2	6(5)	10(9)	6(5)	DQ2.5-glia-α2	0	1030.4
	488	AMREGRYSSASKII	TRAV14/DV4	ATSRAGG.GEKLF	TRBV15	6(5)	9(8)	6(5)	DQ2.5-glia-ω2	0	578P.A.42
	741	AGQ.GSSNTGKLI	TRAV35	S[APGFTVML]GQGETQY	TRBV29-1	6	9	6	DQ2.5-glia-α1a	0
	2133	AGP.?[CHNQSTY]?.NTDKLI	TRAV35	ASSLA.AGGTDTQY	TRBV7-6	6	8	6	NI	0
	2506	.[APGFTVML].[CHNQSTY]?[CHNQSTY]GFQKLV	TRAV26-1	ASSLRAGG.DTQY	TRBV7-2	6	7	6	NI	0
	1956	AGNYGGATNKLI	TRAV35	SVD.GG.?.[KRED]TQY	TRBV29-1	5	13	5	DQ2.5-glia-α1a and DQ2.5-glia-ω1	2
	1693	AVP.GAGSYQLT	TRAV21	ASS[APGFTVML]VGWETQY	TRBV7-2	5	8	5	NI	0
	1986	LVGDGDGGATNKLI	TRAV4	ASSQGSGGNEQF	TRBV4-3	6(5)	7(6)	7(6)	DQ2.5-glia-ω2	0	578P.A.55
	2536	AMIEAAGNKLT	TRAV12-3	ASS[APGFTVML]GGGAGDTQY	TRBV5-1	6	7	6	DQ2.5-glia-α1a	1
	1919	LVGGSGGYNKLI	TRAV4	ASS[CHNQSTY]GLAGR.ETQY	TRBV4-3	4	16	5	DQ2.5-glia-α1a|DQ2.5-glia-ω1	2
	1208	ALNSGGYQKVT	TRAV16	SA[CHNQSTY].L..QNEQF	TRBV20-1	3	16	5	NI	0
	1525	AGQ.E?S?.GATNKLI	TRAV35	ASS[APGFTVML]VAWDTEAF	TRBV5-1	3	11	5	NI	0
	2123	A[KRED]..TDKLI	TRAV5	ASS.GQ[APGFTVML].TDTQY	TRBV5-1	3	5	5	NI	0
	2497	AM[CHNQSTY].GGFKTI	TRAV14	ASSLRAGG[APGFTVML]DTQY	TRBV7-2	3	5	5	NI	0
	* Identical regex patterns found in the unpaired CDR3a and CDR3b motifs are highlighted in bold
	** The values outside parenthesis indicated the number of patients/clonotypes/sequences represented in the cluster. Values inside parenthesis indicate the number of patients/clonotypes/sequences represented in the entire dataset. In instances where both the values are identical, only one number is given.
	***The epitope specificity is determined based on TCRs of the TCC with known specificity or TCRs of the T cells that were isolated using single HLA-DQ2.5:gluten tetramer.
	NI = not identified

## Sheet: Table S7
Table S7: Epitope specificity of the public paired TCRαβ sequences. The paired TCRαβ sequences that were identical or highly similar (in parentheses) to the TCRs with known epitope specificity is indicated.
Nr	CDR3α	TRAV	TRAJ	CDR3β	TRBV	TRBJ	Epitope selection	Epitope specificity	TCC ID	Patients	Tissue
1	LVGGDNQGGKLI	TRAV4	TRAJ23	ASSQRQGGNTIY	TRBV4-2	TRBJ1-3	Single tetramer + T-cell assay	DQ2.5-glia-α2	1030.4	CD1326,CD1325,CD442,CD1368,CD1030	PBMC and duodenum
2	AVNARNAGNMLT	TRAV8-1	TRAJ39	ASSFDGETQY	TRBV5-1	TRBJ2-5	Single tetramer + T-cell assay	DQ2.5-glia-α1a	1030.66	CD1174,CD1298,CD114,CD1300,CD1245,CD1268,CD1030	PBMC and duodenum
3	IANYGQNFV	TRAV26-1	TRAJ26	ASSSLTSGILGEQF	TRBV11-1	TRBJ2-1	Single tetramer + T-cell assay	DQ2.5-glia-ω2	1032.1.82	CD1032,CD1237	Duodenum
4	AVEGGSNYKLT	TRAV41	TRAJ53	SVGAGGSGELF	TRBV29-1	TRBJ2-2	Tetramer mix + T-cell assay	DQ2.5-glia-α1a|DQ2.5-glia-ω1	1340D.B.1	CD436,CD1340	PBMC and duodenum
5	IVYNNNDMR	TRAV26-1	TRAJ43	ASSIRSTDTQY	TRBV7-2	TRBJ2-3	Tetramer mix + T-cell assay	DQ2.5-glia-α2	442P.C.18	CD442,CD1295	PBMC and duodenum
6	IVFNDYKLS	TRAV26-1	TRAJ20	ASSFRSTDTQY	TRBV7-2	TRBJ2-3	Single tetramer + T-cell assay	DQ2.5-glia-α2	525.11	CD1339,CD525,CD1368	PBMC and duodenum
7	IALNARLM	TRAV26-1	TRAJ31	ASSLRATDTQY	TRBV7-2	TRBJ2-3	Single tetramer + T-cell assay	DQ2.5-glia-α2	525.16	CD373,CD525	PBMC and duodenum
8	AMREGRYSSASKII	TRAV14/DV4	TRAJ3	ATSRAGGGGEKLF	TRBV15	TRBJ1-4	Single tetramer	DQ2.5-glia-ω2	578P.A.42	CD1298,CD1245,CD1375,CD578,CD1178	PBMC and duodenum
9	LVGDGDGGATNKLI	TRAV4	TRAJ32	ASSQGSGGNEQF	TRBV4-3	TRBJ2-1	Single tetramer + T-cell assay	DQ2.5-glia-ω2	578P.A.55	CD114,CD1299,CD1186,CD1375,CD578,CD1283	PBMC and duodenum
10	IVYNDYKLS	TRAV26-1	TRAJ20	ASSLRTTDTQY	TRBV7-2	TRBJ2-3	Culture-derived/Single tetramer + T-cell assay	DQ2.5-glia-α2	801.14,525.19	CD801,CD525	PBMC and duodenum
11	AASVLYGSSNTGKLI	TRAV29/DV5	TRAJ37	ASSIVGSGGYNEQF	TRBV19	TRBJ2-1	Single tetramer	DQ2.5-glia-α1a		CD1186,CD1436	Duodenum
12	AEAGGGNKLT	TRAV5	TRAJ10	ASSLGSFSYEQY	TRBV5-1	TRBJ2-7	TCL single tetramer	DQ2.5-glia-α1a		CD442,CD1174	PBMC and duodenum
13	AGQPGSSNTGKLI	TRAV35	TRAJ37	SAGQGETQY	TRBV29-1	TRBJ2-5	Single tetramer	DQ2.5-glia-α1a		CD1298,CD1439	PBMC
14	AMIEAAGNKLT	TRAV12-3	TRAJ17	ASSFGGGAGDTQY	TRBV5-1	TRBJ2-3	Single tetramer	DQ2.5-glia-α1a		CD1188,CD442,CD1439	Duodenum
15	AMIEAAGNKLT	TRAV12-3	TRAJ17	ASSLGGGAGDTQY	TRBV5-1	TRBJ2-3		(DQ2.5-glia-α1a)		CD1340,CD1342	Duodenum
16	AMKDYGQNFV	TRAV12-3	TRAJ26	ASSFDSNSPLH	TRBV7-8	TRBJ1-6	TCL single tetramer	DQ2.5-glia-α1a		CD364,CD1342	PBMC and duodenum
17	AMLEAAGNKLT	TRAV12-3	TRAJ17	ASSLGGGAGDTQY	TRBV9	TRBJ2-3	TCL single tetramer	DQ2.5-glia-α1a		CD436,CD373	PBMC and duodenum
18	AMTDYGNNRLA	TRAV12-3	TRAJ7	ASSLSGPNTGELF	TRBV5-1	TRBJ2-2	TCL single tetramer	DQ2.5-glia-α1a		CD465,CD1237	Duodenum
19	AVEGGSNYKLT	TRAV41	TRAJ53	SVGAGGTGELF	TRBV29-1	TRBJ2-2	Single tetramer	DQ2.5-glia-α1a		CD1416,CD1421,CD1191,CD1339,CD1245,CD1283	PBMC and duodenum
20	AVGAAEYGNKLV	TRAV8-3	TRAJ47	AWSVTGWDTGELF	TRBV30	TRBJ2-2		(DQ2.5-glia-α1a)		CD1394,CD364	Duodenum
21	AVGASEYGNKLV	TRAV8-3	TRAJ47	AWSPTGWDTGELF	TRBV30	TRBJ2-2	Single tetramer	DQ2.5-glia-α1a		CD1188,CD412,CD1178,CD432	PBMC and duodenum
22	AVGAVEYGNKLV	TRAV8-3	TRAJ47	AWSVTGWDTGELF	TRBV30	TRBJ2-2		(DQ2.5-glia-α1a)		CD1300,CD1299	PBMC
23	AVGTDRGSTLGRLY	TRAV8-3	TRAJ18	ASSFTNTGELF	TRBV5-6	TRBJ2-2	Single tetramer	DQ2.5-glia-α1a		CD373,CD1436	Duodenum
24	AVNARNAGNMLT	TRAV8-1	TRAJ39	ASSFDAETQY	TRBV5-1	TRBJ2-5		(DQ2.5-glia-α1a)		CD1368,CD1375	PBMC and duodenum
25	LVGGAGGYNKLI	TRAV4	TRAJ4	ASSQGLAGRQETQY	TRBV4-3	TRBJ2-5		DQ2.5-glia-α1a		CD436,CD1421,CD1368	PBMC and duodenum
26	LVGGSGGYNKLI	TRAV4	TRAJ4	ASSQGLAGRQETQY	TRBV4-3	TRBJ2-5		(DQ2.5-glia-α1a)		CD1340,CD1268	Duodenum
27	LVGGSGGYNKLI	TRAV4	TRAJ4	ASSQGLAGREETQY	TRBV4-3	TRBJ2-5	Single tetramer	DQ2.5-glia-α1a|DQ2.5-glia-ω1		CD1421,CD1342	PBMC and duodenum
28	IAFNDYKLS	TRAV26-1	TRAJ20	ASSFRSTDTQY	TRBV7-2	TRBJ2-3		(DQ2.5-glia-α2)		CD412,CD1245,CD1299,CD1283,CD1237,CD1298	PBMC and duodenum
29	IAFNDYKLS	TRAV26-1	TRAJ20	ASSLRSTDTQY	TRBV7-2	TRBJ2-3	TCL single tetramer	DQ2.5-glia-α2		CD1423,CD436,CD1298,CD412,CD1300,CD1342,CD1394	PBMC and duodenum
30	IAYNDYKLS	TRAV26-1	TRAJ20	ASSFRSTDTQY	TRBV7-2	TRBJ2-3		(DQ2.5-glia-α2)		CD442,CD1295,CD1342,CD114	PBMC and duodenum
31	IAYNDYKLS	TRAV26-1	TRAJ20	ASSYRSTDTQY	TRBV7-2	TRBJ2-3		(DQ2.5-glia-α2)		CD1295,CD1298	PBMC
32	IPNYGGSQGNLI	TRAV26-1	TRAJ42	ASSLRYTDTQY	TRBV7-2	TRBJ2-3		(DQ2.5-glia-α2)		CD1299,CD1368	PBMC
33	IVFGGSQGNLI	TRAV26-1	TRAJ42	ASSFRSTDTQY	TRBV7-2	TRBJ2-3	TCL single tetramer	DQ2.5-glia-α2		CD1298,CD373	PBMC and duodenum
34	IVFNDYKLS	TRAV26-1	TRAJ20	ASSLRATDTQY	TRBV7-2	TRBJ2-3		(DQ2.5-glia-α2)		CD1188,CD1300	PBMC and duodenum
35	IVFNDYKLS	TRAV26-1	TRAJ20	ASSLRSTDTQY	TRBV7-2	TRBJ2-3		(DQ2.5-glia-α2)		CD1340,CD1325,CD114,CD1375	PBMC and duodenum
36	IVLGGATNKLI	TRAV26-1	TRAJ32	ASSLRWTDTQY	TRBV7-2	TRBJ2-3		(DQ2.5-glia-α2)		CD1295,CD1245	PBMC and duodenum
37	IVLNARLM	TRAV26-1	TRAJ31	ASSLRFTDTQY	TRBV7-2	TRBJ2-3		(DQ2.5-glia-α2)		CD1339,CD1342	PBMC and duodenum
38	IVLNARLM	TRAV26-1	TRAJ31	ASSLRHTDTQY	TRBV7-2	TRBJ2-3		(DQ2.5-glia-α2)		CD1295,CD1245	PBMC and duodenum
39	IVPPGTASKLT	TRAV26-1	TRAJ44	ASSIRSTDTQY	TRBV7-2	TRBJ2-3	Tetramer mix (DQ2.5-glia-α1a and DQ2.5-glia-α2)	DQ2.5-glia-α2		CD1245,CD1186	Duodenum
40	IVTGNQFY	TRAV26-1	TRAJ49	ASSIRSTDTQY	TRBV7-2	TRBJ2-3		(DQ2.5-glia-α2)		CD114,CD1339	PBMC and duodenum
41	IVWNNDMR	TRAV26-1	TRAJ43	ASSLRSTDTQY	TRBV7-3	TRBJ2-3	Tetramer mix (DQ2.5-glia-α1a and DQ2.5-glia-α2)	DQ2.5-glia-α2		CD1295,CD1174	PBMC and duodenum
42	IVYGGSQGNLI	TRAV26-1	TRAJ42	ASSFRSTDTQY	TRBV7-2	TRBJ2-3	TCL single tetramer	DQ2.5-glia-α2		CD1339,CD421	PBMC and duodenum
43	IVYGGSQGNLI	TRAV26-1	TRAJ42	ASSFRSTDTQY	TRBV7-3	TRBJ2-3		DQ2.5-glia-α2		CD1186,CD1342,CD1339	PBMC and duodenum
44	IVYNDYKLS	TRAV26-1	TRAJ20	ASSFRSTDTQY	TRBV7-2	TRBJ2-3		(DQ2.5-glia-α2)		CD114,CD1368	PBMC
45	IVYNDYKLS	TRAV26-1	TRAJ20	ASSLRSTDTQY	TRBV7-2	TRBJ2-3	Tetramer mix (DQ2.5-glia-α2 and DQ2.5-glia-ω2)	DQ2.5-glia-α2		CD1195,CD114,CD1368,CD1283	PBMC and duodenum
46	IVYNNDMR	TRAV26-1	TRAJ43	ASSFRSTDTQY	TRBV7-2	TRBJ2-3	TCL single tetramer	DQ2.5-glia-α2		CD436,CD1394	Duodenum
47	MDEGGSNYKLT	TRAV26-1	TRAJ53	ASSVRSTDTQY	TRBV7-2	TRBJ2-3		(DQ2.5-glia-α2)		CD1299,CD1178	PBMC
48	SLYNNNDMR	TRAV26-1	TRAJ43	ASSLRYTDTQY	TRBV7-2	TRBJ2-3		(DQ2.5-glia-α2)		CD1295,CD1245	PBMC and duodenum
49	ALSTDSWGKLQ	TRAV6	TRAJ24	ASSPGQGGDNEQF	TRBV7-3	TRBJ2-1	Single tetramer	DQ2.5-glia-ω1		CD1435,CD1237	PBMC and duodenum
50	APQGATNKLI	TRAV12-2	TRAJ32	ASSLGAGGQETQY	TRBV5-1	TRBJ2-5	Single tetramer + T-cell assay	DQ2.5-glia-ω1		CD1326,CD1439	PBMC and duodenum
51	LVGGSGGYNKLI	TRAV4	TRAJ4	ASSSTAQETQY	TRBV11-2	TRBJ2-5	Single tetramer	DQ2.5-glia-ω1		CD1423,CD1298,CD412,CD1439,CD1299,CD1436,CD1268	PBMC, duodenum and bulbus
52	AANDYKLS	TRAV35	TRAJ20	ASSPRALMNTEAF	TRBV4-3	TRBJ1-1				CD1295,CD1245	PBMC and duodenum
53	AASEETSGSRLT	TRAV29/DV5	TRAJ58	ASSLGVALSSYNEQF	TRBV5-1	TRBJ2-1				CD1300,CD1283	Duodenum
54	AASVATDSWGKLQ	TRAV29/DV5	TRAJ24	AISASGTEAF	TRBV10-3	TRBJ1-1				CD412,CD364	PBMC
55	AGPYNTDKLI	TRAV35	TRAJ34	ASSLASAGGTDTQY	TRBV7-6	TRBJ2-3				CD412,CD1368	PBMC
56	AGQLDSGTYKYI	TRAV35	TRAJ40	ASSPAGWDTEAF	TRBV18	TRBJ1-1				CD1394,CD1300	Duodenum
57	AGQLGGATNKLI	TRAV35	TRAJ32	ASSLVAWDTEAF	TRBV5-1	TRBJ1-1				CD1300,CD1283	PBMC and duodenum
58	ALSDGSGAGSYQLT	TRAV9-2	TRAJ28	ATSDFQGNYGYT	TRBV24-1	TRBJ1-2				CD114,CD412	PBMC and duodenum
59	ALSEGGNQGGKLI	TRAV19	TRAJ23	ASSLRQLYEQY	TRBV5-6	TRBJ2-7				CD373,CD1340	PBMC and duodenum
60	ALSGAGANSKLT	TRAV19	TRAJ56	ASSFLAGSDTQY	TRBV7-7	TRBJ2-3				CD1298,CD1340	PBMC and duodenum
61	AMNTGGFKTI	TRAV14/DV4	TRAJ9	ASSLRAGGADTQY	TRBV7-2	TRBJ2-3				CD1245,CD1342	PBMC
62	AMREEGSQGNLI	TRAV14/DV4	TRAJ42	ASSWGMNTEAF	TRBV5-1	TRBJ1-1				CD1299,CD1375	PBMC and duodenum
63	AMSAGTGNQFY	TRAV12-3	TRAJ49	SVGAVSTDTQY	TRBV29-1	TRBJ2-3				CD1300,CD364,CD1340	PBMC and duodenum
64	AMSEAAGNKLT	TRAV12-3	TRAJ17	ASSVGGGAGDTQY	TRBV9	TRBJ2-3				CD364,CD1237	PBMC
65	AMTDYGNNRLA	TRAV12-3	TRAJ7	ASSLGGPNTGELF	TRBV5-1	TRBJ2-2				CD442,CD1339	PBMC and duodenum
66	ATDAETSGSRLT	TRAV17	TRAJ58	ASSWTSWDTQY	TRBV12-3	TRBJ2-3				CD1188,CD1283	PBMC and duodenum
67	AVEAGSNYQLI	TRAV41	TRAJ33	SVGGSGANVLT	TRBV29-1	TRBJ2-6				CD1325,CD1342	PBMC and duodenum
68	AVESGSNYQLI	TRAV41	TRAJ33	SVGGSGANVLT	TRBV29-1	TRBJ2-6				CD1300,CD1340,CD1268	PBMC and duodenum
69	AVEVYNFNKFY	TRAV2	TRAJ21	SVAESSNSPLH	TRBV29-1	TRBJ1-6				CD114,CD412	PBMC
70	AVLTDSWGKLQ	TRAV1-2	TRAJ24	ASSTLQGRNGYT	TRBV6-2/3	TRBJ1-2				CD114,CD1245	PBMC and duodenum
71	AVPSGAGSYQLT	TRAV21	TRAJ28	ASSLVGWETQY	TRBV7-2	TRBJ2-5				CD1394,CD1178,CD1283	PBMC, duodenum and bulbus
72	AVSEWAGNQFY	TRAV8-4	TRAJ49	ASSLAPRTDTQY	TRBV7-2	TRBJ2-3				CD1394,CD1191	Duodenum
73	IVRVVGDDKII	TRAV26-1	TRAJ30	ASSLRAGGADTQY	TRBV7-2	TRBJ2-3				CD1295,CD1394	PBMC and bulbus
74	LVGDDTGFQKLV	TRAV4	TRAJ8	ASSLGRSYGYT	TRBV5-6	TRBJ1-2				CD1325,CD1188,CD412,CD1268	PBMC and duodenum
75	LVGDDTGFQKLV	TRAV4	TRAJ8	ASSLKEGYGYT	TRBV5-6	TRBJ1-2				CD364,CD1375	PBMC and duodenum
76	LVGDDTGFQKLV	TRAV4	TRAJ8	ASSRRQGYGYT	TRBV5-6	TRBJ1-2				CD373,CD1283	PBMC
77	LVGTLTGGGNKLT	TRAV4	TRAJ10	SVEDQSGEKLF	TRBV29-1	TRBJ1-4				CD412,CD364	PBMC and duodenum
78	VVTLMDTGRRALT	TRAV12-1	TRAJ5	ASSGRTGRYTEAF	TRBV6-5	TRBJ1-1				CD1375,CD1237	Duodenum
